# Supplementary material for: A second monoclinic modification of triphenyl­phosphine oxide hemihydrate
Source: Acta Crystallogr Sect E Struct Rep Online. 2009 May 29;65(Pt 6):o1431. doi: 10.1107/S1600536809019254 (PMC2969812; doi:10.1107/S1600536809019254)
Supplement: Supplementary file 2 [file e-65-o1431-Isup2.hkl]

# 
# h,k,l, Fc-squared, Fo-squared, sigma(Fo-squared) and status flag 
# 
data_I
_shelx_title '  Cc' 
_shelx_refln_list_code          4 
_shelx_F_calc_maximum      248.74 
_exptl_crystal_F_000      1208.00 
_reflns_d_resolution_high  0.7696 
 
loop_ 
 _symmetry_equiv_pos_as_xyz 
 'x, y, z' 
 'x, -y, z+1/2' 
 'x+1/2, y+1/2, z' 
 'x+1/2, -y+1/2, z+1/2' 
 
_cell_length_a     9.4313 
_cell_length_b    32.1930 
_cell_length_c    10.8435 
_cell_angle_alpha  90.000 
_cell_angle_beta  115.742 
_cell_angle_gamma  90.000 
 
_shelx_F_squared_multiplier     1.000 
 
loop_ 
 _refln_index_h 
 _refln_index_k 
 _refln_index_l 
 _refln_F_squared_calc 
 _refln_F_squared_meas 
 _refln_F_squared_sigma 
 _refln_observed_status 
   6   0 -14       54.44       80.46     23.22 o 
   5   1 -14      407.43      407.04     25.52 o 
   6   2 -14      102.57       95.01     16.84 o 
   5   3 -14      124.50      127.60     18.12 o 
   1   1 -13      122.60      163.86     18.13 o 
   3   1 -13      573.67      613.88     27.40 o 
   5   1 -13      196.58      198.71     18.82 o 
   2   2 -13      387.18      420.62     23.94 o 
   4   2 -13      106.38      127.05     20.10 o 
   1   3 -13      344.57      384.36     23.44 o 
   3   3 -13      426.40      411.30     24.35 o 
   5   3 -13      240.99      227.30     18.89 o 
   9   3 -13      129.42      116.62     23.94 o 
   2   4 -13      641.07      665.20     29.31 o 
   4   4 -13      952.85      971.58     33.97 o 
   8   4 -13      155.55      157.40     22.70 o 
   1   5 -13      278.77      294.15     34.70 o 
   3   5 -13      121.05      103.08     16.19 o 
   5   5 -13      564.64      604.04     39.94 o 
   2   6 -13      721.80      698.06     29.52 o 
   4   6 -13      124.04      158.24     17.61 o 
   8   6 -13      470.25      417.90     31.81 o 
   3   7 -13      863.43      841.65     42.05 o 
   5   7 -13      249.76      268.38     20.29 o 
   7   7 -13      164.41      142.31     24.59 o 
   2   8 -13       44.99       43.55     14.32 o 
   4   8 -13       29.07       14.41     13.45 o 
   6   8 -13      177.09      158.70     24.98 o 
   8   8 -13       92.04       79.74     19.51 o 
   3   9 -13      196.95      208.98     15.40 o 
   5   9 -13      249.03      261.63     25.95 o 
   7   9 -13      261.25      290.35     28.94 o 
   2  10 -13      356.60      333.54     18.08 o 
   4  10 -13      156.13      200.74     21.93 o 
   6  10 -13      470.90      436.24     34.80 o 
   8  10 -13      143.50      182.84     23.81 o 
   3  11 -13       75.43       83.18     12.13 o 
   5  11 -13      540.94      576.71     22.11 o 
   7  11 -13      147.42      135.87     23.87 o 
   4  12 -13      208.08      191.18     15.01 o 
   6  12 -13      581.95      637.10     40.07 o 
   3  13 -13      106.34       97.20     14.19 o 
   5  13 -13      482.04      487.08     21.21 o 
   7  13 -13      252.92      251.20     28.23 o 
   4  14 -13       81.97       85.16     12.76 o 
   6  14 -13      378.86      380.89     34.02 o 
   5  15 -13      107.22      104.16     29.79 o 
   0   0 -12      917.69      965.30     48.65 o 
   2   0 -12      506.29      513.06     34.93 o 
   4   0 -12      671.25      648.48     38.51 o 
  -1   1 -12      113.72      113.99     16.53 o 
   1   1 -12     1107.23     1108.03     35.29 o 
   3   1 -12      652.17      607.03     26.46 o 
   5   1 -12      173.83      194.42     16.81 o 
   0   2 -12      394.97      389.69     34.60 o 
   2   2 -12      993.32     1036.33     33.24 o 
   4   2 -12      436.52      430.92     22.51 o 
  -1   3 -12      275.97      253.80     20.99 o 
   1   3 -12      163.30      154.40     16.32 o 
   3   3 -12     1713.65     1715.25     74.47 o 
   5   3 -12     1090.93     1055.49     33.57 o 
   9   3 -12      428.42      387.72     30.44 o 
   0   4 -12      124.40      163.57     17.52 o 
   2   4 -12       46.15       37.74     12.36 o 
   4   4 -12       91.04       75.32     13.65 o 
   8   4 -12       37.69       41.37     18.21 o 
  -1   5 -12      329.35      379.53     24.33 o 
   1   5 -12       25.56       51.71     13.50 o 
   3   5 -12      420.23      442.73     22.82 o 
   5   5 -12      269.79      277.25     19.59 o 
   9   5 -12      516.06      554.43     34.28 o 
   0   6 -12      154.86      140.58     16.97 o 
   2   6 -12     1118.47     1061.14     38.73 o 
   4   6 -12      276.74      275.24     18.58 o 
   8   6 -12      522.52      511.37     33.37 o 
   1   7 -12      310.65      329.62     20.79 o 
   3   7 -12      288.02      342.56     58.28 o 
   5   7 -12       73.53       80.94     14.16 o 
   7   7 -12      825.63      860.71     42.08 o 
   9   7 -12      375.14      418.49     31.03 o 
   0   8 -12      396.66      423.51     24.01 o 
   2   8 -12      898.95      927.83     31.77 o 
   4   8 -12     1446.33     1448.82     55.45 o 
   6   8 -12      250.67      282.03     25.82 o 
   8   8 -12      239.93      248.46     25.56 o 
   1   9 -12      451.30      459.34     24.17 o 
   3   9 -12      629.08      611.62     26.51 o 
   5   9 -12      574.02      581.58     20.89 o 
   7   9 -12      312.23      245.67     24.65 o 
   9   9 -12      532.12      525.09     33.56 o 
   0  10 -12       56.06       75.66     11.87 o 
   2  10 -12      186.68      176.30     13.59 o 
   4  10 -12      145.11      126.29     12.30 o 
   6  10 -12      267.35      297.96     27.64 o 
   8  10 -12      547.47      603.08     35.84 o 
   1  11 -12      300.94      307.36     16.76 o 
   3  11 -12      541.50      577.68     20.69 o 
   5  11 -12      515.52      524.92     19.87 o 
   7  11 -12        2.99        0.20     16.52 o 
   9  11 -12       69.85       88.78     19.90 o 
   0  12 -12       27.15       25.38     10.94 o 
   2  12 -12       52.12       55.03     10.77 o 
   4  12 -12      143.54      145.82     13.11 o 
   6  12 -12      210.44      183.36     22.96 o 
   8  12 -12      153.30      148.88     22.83 o 
   1  13 -12      178.16      181.13     20.73 o 
   3  13 -12      470.04      527.77     20.33 o 
   5  13 -12       98.70      121.09     12.43 o 
   7  13 -12      363.05      385.57     29.79 o 
   9  13 -12       52.27      166.97     23.16 o 
   2  14 -12      449.08      473.93     19.84 o 
   4  14 -12      138.07      130.93     12.54 o 
   6  14 -12      379.32      410.42     32.39 o 
   8  14 -12      196.49      217.76     24.46 o 
   1  15 -12      224.94      241.00     15.66 o 
   3  15 -12      470.48      526.77     20.48 o 
   5  15 -12      286.24      289.57     20.09 o 
   7  15 -12      141.87      145.05     22.11 o 
   2  16 -12      307.26      334.58     17.47 o 
   4  16 -12      831.30      822.86     31.35 o 
   6  16 -12      189.23      182.71     25.37 o 
   8  16 -12       89.50      109.08     20.68 o 
   1  17 -12      207.61      213.70     19.62 o 
   3  17 -12      288.48      297.84     20.65 o 
   5  17 -12      185.81      210.22     24.78 o 
   7  17 -12      152.95      154.41     23.55 o 
   2  18 -12      418.32      472.54     33.17 o 
   4  18 -12      617.31      656.32     38.90 o 
   6  18 -12      356.23      396.57     32.91 o 
   3  19 -12       17.27       17.63     12.96 o 
   5  19 -12       87.00       95.42     22.24 o 
   7  19 -12       92.64      101.92     22.70 o 
   4  20 -12       78.11       61.45     14.48 o 
   6  20 -12       30.12       34.47     18.67 o 
   3  21 -12      277.27      310.32     21.59 o 
   5  21 -12      149.58      179.45     26.67 o 
  -1   1 -11     1004.61      982.72     33.80 o 
   1   1 -11      619.21      592.87     38.21 o 
   3   1 -11      813.26      806.88     27.84 o 
   5   1 -11      471.08      511.91     22.48 o 
   9   1 -11      253.91      263.68     23.81 o 
  -2   2 -11      472.41      488.26     25.23 o 
   0   2 -11      362.88      353.91     20.51 o 
   2   2 -11      599.05      582.58     26.83 o 
   4   2 -11      152.88      143.10     14.73 o 
  -1   3 -11      121.59      123.64     14.94 o 
   1   3 -11      395.18      388.14     21.34 o 
   3   3 -11      635.00      658.50     38.77 o 
   5   3 -11      415.74      367.78     19.97 o 
   9   3 -11      267.79      271.16     23.94 o 
  -2   4 -11      451.90      493.84     35.12 o 
   0   4 -11     1005.66     1003.32     32.95 o 
   2   4 -11      783.84      764.78     26.81 o 
   4   4 -11     4486.60     4425.71     81.29 o 
   8   4 -11      570.63      595.21     33.50 o 
  -1   5 -11       31.09       68.27     14.37 o 
   1   5 -11     1066.49     1038.57     32.00 o 
   3   5 -11      349.07      348.50     19.85 o 
   5   5 -11      142.14      133.26     24.62 o 
   9   5 -11      467.34      456.21     29.72 o 
  -2   6 -11      713.55      752.59     45.01 o 
   0   6 -11       10.74       12.75     16.20 o 
   2   6 -11      460.10      504.85     71.97 o 
   4   6 -11      363.21      380.49     22.99 o 
   8   6 -11      619.40      626.43     33.82 o 
  -1   7 -11      308.69      326.67     22.96 o 
   1   7 -11      380.10      377.80     20.30 o 
   3   7 -11      394.90      376.21     20.11 o 
   5   7 -11      666.72      637.59     24.67 o 
   7   7 -11      308.45      333.87     27.71 o 
   9   7 -11       85.35      103.16     18.34 o 
  -2   8 -11       54.88       51.72     11.35 o 
   0   8 -11      327.39      293.38     19.57 o 
   2   8 -11       71.11       67.44     12.42 o 
   4   8 -11      149.45      157.64     14.81 o 
   6   8 -11      151.81      175.10     21.66 o 
   8   8 -11       86.83       89.69     18.93 o 
  -1   9 -11      411.10      405.27     20.25 o 
   1   9 -11       12.18        2.57     10.52 o 
   3   9 -11      777.37      741.87     55.68 o 
   5   9 -11       28.97       29.66      9.33 o 
   7   9 -11      494.23      486.46     31.22 o 
   9   9 -11      278.99      314.87     26.54 o 
  -2  10 -11      308.11      315.72     17.52 o 
   0  10 -11      128.91       93.14     11.04 o 
   2  10 -11      691.66      666.34     27.58 o 
   4  10 -11      105.19       93.14     11.12 o 
   6  10 -11      144.68      139.13     20.62 o 
   8  10 -11      107.05       99.58     18.67 o 
  -1  11 -11      222.54      219.70     14.95 o 
   1  11 -11      700.98      701.40     21.95 o 
   3  11 -11      629.96      628.87     20.53 o 
   5  11 -11      382.01      351.91     16.29 o 
   7  11 -11      418.89      399.56     29.59 o 
   9  11 -11      226.63      233.37     23.55 o 
   0  12 -11      530.08      516.49     20.21 o 
   2  12 -11      488.13      512.04     19.28 o 
   4  12 -11      354.38      351.45     16.69 o 
   6  12 -11      528.18      544.73     31.94 o 
   8  12 -11      369.46      386.75     29.20 o 
  -1  13 -11      203.53      233.22     15.33 o 
   1  13 -11      462.39      448.60     18.84 o 
   3  13 -11      203.27      208.70     20.12 o 
   5  13 -11      673.35      791.07     66.41 o 
   7  13 -11       86.92       42.99     16.20 o 
   9  13 -11       71.36       67.77     18.47 o 
   0  14 -11      218.34      240.32     20.31 o 
   2  14 -11      487.94      510.36     26.68 o 
   4  14 -11      458.06      469.19     18.15 o 
   6  14 -11      328.81      353.64     27.58 o 
   8  14 -11      429.62      440.34     31.09 o 
  -1  15 -11      154.69      154.10     13.44 o 
   1  15 -11       22.55       55.41     20.44 o 
   3  15 -11      184.49      198.17     13.38 o 
   5  15 -11      178.25      133.21     20.49 o 
   7  15 -11      279.05      290.68     26.60 o 
   9  15 -11      121.09      115.19     20.62 o 
   0  16 -11        3.31       -3.41      9.02 o 
   2  16 -11      296.46      312.69     16.51 o 
   4  16 -11      347.54      358.15     16.93 o 
   6  16 -11      180.92      139.45     21.85 o 
   8  16 -11      196.60      214.64     24.85 o 
  -1  17 -11      300.97      294.66     16.62 o 
   1  17 -11       97.60      103.46     12.22 o 
   3  17 -11      825.15      877.88     30.04 o 
   5  17 -11      282.44      315.98     28.94 o 
   7  17 -11      485.84      440.47     30.83 o 
   9  17 -11       40.63       60.88     18.93 o 
   0  18 -11       63.40       46.49     13.39 o 
   2  18 -11      477.06      482.87     23.97 o 
   4  18 -11       89.11       82.26     13.43 o 
   6  18 -11      350.16      325.67     28.10 o 
   8  18 -11      385.09      369.57     31.35 o 
   1  19 -11      543.05      566.13     25.94 o 
   3  19 -11      243.60      265.91     19.64 o 
   5  19 -11      591.29      625.32     36.03 o 
   7  19 -11      330.40      335.75     30.18 o 
   0  20 -11      935.30     1046.57     35.35 o 
   2  20 -11      100.85      105.53     15.14 o 
   4  20 -11      920.64      918.08     32.19 o 
   6  20 -11      261.87      272.27     27.97 o 
   8  20 -11      673.84      730.17     40.72 o 
   1  21 -11      165.59      191.00     27.94 o 
   3  21 -11      798.72      871.17     43.12 o 
   5  21 -11      364.56      414.65     33.43 o 
   7  21 -11      367.58      386.29     32.26 o 
   2  22 -11      119.55      131.84     16.68 o 
   4  22 -11      647.76      732.99     40.16 o 
   6  22 -11      395.07      368.47     32.78 o 
   1  23 -11       79.37       99.33     15.60 o 
   3  23 -11      301.34      307.33     21.31 o 
   5  23 -11      123.81       79.35     22.37 o 
   7  23 -11       45.94       96.46     21.46 o 
   2  24 -11      156.60      187.01     18.17 o 
   4  24 -11      147.40      174.06     24.07 o 
   6  24 -11       28.23       26.21     19.25 o 
   3  25 -11       40.79       24.33     13.38 o 
   5  25 -11      362.07      364.50     33.11 o 
   4  26 -11      142.18      166.31     24.26 o 
  -2   0 -10      378.13      424.47     33.04 o 
   0   0 -10      343.56      356.96     28.55 o 
   2   0 -10     1190.39     1175.52     45.40 o 
   4   0 -10      491.43      475.20     30.18 o 
  -3   1 -10      591.56      594.09     28.10 o 
  -1   1 -10      696.75      671.65     25.91 o 
   1   1 -10      322.45      325.45     18.73 o 
   3   1 -10      214.12      259.38     16.32 o 
   5   1 -10      339.19      323.83     17.84 o 
  -2   2 -10      969.40      958.91     32.40 o 
   0   2 -10       94.13       65.68     12.37 o 
   2   2 -10     1266.99     1224.18     33.34 o 
   4   2 -10      905.27      866.06     26.69 o 
  -3   3 -10      633.62      638.31     28.40 o 
  -1   3 -10      324.59      333.75     33.11 o 
   1   3 -10      481.17      478.17     21.73 o 
   3   3 -10     2577.89     2530.62     51.99 o 
   5   3 -10      322.92      281.50     16.68 o 
  -2   4 -10       36.28       35.20     12.43 o 
   0   4 -10      231.30      188.83     17.59 o 
   2   4 -10      393.82      396.08     26.90 o 
   4   4 -10      140.88      118.12     13.06 o 
   8   4 -10      403.90      403.53     27.12 o 
  -3   5 -10      157.84      148.38     16.60 o 
  -1   5 -10      928.85      934.05     31.16 o 
   1   5 -10      130.04      119.66     12.98 o 
   3   5 -10      396.72      418.13     19.52 o 
   5   5 -10      116.36       99.82     12.40 o 
   7   5 -10      509.96      490.94     29.46 o 
   9   5 -10      294.41      289.51     23.22 o 
  -2   6 -10     1236.02     1171.26     36.61 o 
   0   6 -10       88.92       69.91     12.21 o 
   2   6 -10      973.12      940.15     28.30 o 
   4   6 -10      381.54      387.54     18.58 o 
   8   6 -10      768.77      710.53     33.82 o 
  -3   7 -10      837.17      855.47     36.42 o 
  -1   7 -10      251.07      249.07     29.43 o 
   1   7 -10      628.55      653.34     28.81 o 
   3   7 -10       37.67       43.94     12.68 o 
   5   7 -10      606.04      637.42     23.61 o 
   7   7 -10      170.76      140.88     17.89 o 
   9   7 -10      961.34      887.38     38.05 o 
  -2   8 -10      603.28      624.05     27.15 o 
   0   8 -10      556.46      532.06     22.95 o 
   2   8 -10      573.16      512.49     21.59 o 
   4   8 -10      922.01      893.38     27.46 o 
   6   8 -10      430.97      378.88     27.25 o 
   8   8 -10      594.35      576.93     30.96 o 
  -3   9 -10      293.49      276.76     23.19 o 
  -1   9 -10       14.03        7.22     11.03 o 
   1   9 -10      283.56      333.61     30.80 o 
   3   9 -10      300.21      267.57     17.54 o 
   5   9 -10      666.14      643.20     19.27 o 
   7   9 -10      250.25      249.83     22.50 o 
   9   9 -10      662.26      731.93     34.34 o 
  -2  10 -10      233.89      234.11     14.60 o 
   0  10 -10      166.26      147.72     14.38 o 
   2  10 -10     1064.57     1051.41     30.40 o 
   4  10 -10      534.45      535.93     23.73 o 
   6  10 -10      434.22      416.60     28.29 o 
   8  10 -10      102.94      115.58     18.21 o 
  -3  11 -10       65.93       43.52     13.66 o 
  -1  11 -10      554.23      526.08     19.00 o 
   1  11 -10      332.55      307.22     14.93 o 
   3  11 -10     1393.26     1333.22     28.14 o 
   5  11 -10      639.11      644.94     19.50 o 
   7  11 -10      320.94      309.21     25.50 o 
   9  11 -10      102.95       74.21     16.98 o 
  -2  12 -10       75.81       91.25     11.75 o 
   0  12 -10      126.67      125.10     14.43 o 
   2  12 -10      438.79      431.84     17.01 o 
   4  12 -10      780.35      911.16     39.18 o 
   6  12 -10      227.69      221.99     22.63 o 
   8  12 -10      290.22      275.59     24.46 o 
  -3  13 -10      123.33      106.06     16.37 o 
  -1  13 -10      395.06      382.75     17.21 o 
   1  13 -10     1213.59     1189.89     27.30 o 
   3  13 -10      809.64      816.43     22.02 o 
   5  13 -10     1044.34     1040.69     42.02 o 
   7  13 -10      488.63      477.29     29.85 o 
   9  13 -10      324.60      304.01     26.08 o 
  -2  14 -10      524.44      552.60     22.76 o 
   0  14 -10       22.70       20.57      8.75 o 
   2  14 -10      128.52      110.22     10.62 o 
   4  14 -10      823.04      794.71     21.70 o 
   6  14 -10      144.38      148.36     19.97 o 
   8  14 -10      181.45      176.40     21.40 o 
  -1  15 -10       13.92       12.58      9.14 o 
   1  15 -10      668.15      676.07     20.75 o 
   3  15 -10      339.33      335.86     15.12 o 
   5  15 -10      588.73      553.13     32.65 o 
   7  15 -10      373.28      353.25     27.84 o 
   9  15 -10      115.86      101.92     18.86 o 
  -2  16 -10      177.39      164.23     13.61 o 
   0  16 -10      503.22      480.13     18.28 o 
   2  16 -10       55.94       58.37      9.80 o 
   4  16 -10     1130.03     1093.53     25.57 o 
   6  16 -10      527.50      502.00     31.29 o 
   8  16 -10      756.15      841.72     39.35 o 
  -1  17 -10      107.41      113.03     12.08 o 
   1  17 -10      314.60      280.31     14.62 o 
   3  17 -10     1131.20     1090.58     48.71 o 
   5  17 -10      303.98      284.11     26.41 o 
   7  17 -10      334.98      309.80     25.82 o 
   9  17 -10      132.84      156.43     21.14 o 
  -2  18 -10      498.20      566.67     20.87 o 
   0  18 -10       26.89       26.13     14.32 o 
   2  18 -10     1216.20     1179.57     34.36 o 
   4  18 -10      607.85      597.58     24.33 o 
   6  18 -10      889.07      878.47     41.30 o 
   8  18 -10      304.80      295.49     27.58 o 
  -1  19 -10      523.97      539.78     24.81 o 
   1  19 -10      105.85       89.77     13.71 o 
   3  19 -10      395.70      351.70     20.25 o 
   5  19 -10      125.49      110.18     18.99 o 
   7  19 -10      656.48      756.78     38.77 o 
   9  19 -10      519.55      533.42     34.08 o 
   0  20 -10      299.90      295.30     22.08 o 
   2  20 -10      338.86      310.20     20.37 o 
   4  20 -10       86.92      100.10     13.88 o 
   6  20 -10      280.42      243.59     24.46 o 
   8  20 -10       60.75       42.60     17.82 o 
  -1  21 -10      151.06      142.32     23.81 o 
   1  21 -10      666.78      715.49     29.37 o 
   3  21 -10      859.92      898.65     38.28 o 
   5  21 -10       75.81       80.65     19.97 o 
   7  21 -10      635.11      670.85     37.66 o 
   9  21 -10      842.09      828.00     41.89 o 
   0  22 -10      212.16      214.02     25.72 o 
   2  22 -10      105.77      166.52     45.17 o 
   4  22 -10      120.28      118.44     22.05 o 
   6  22 -10      224.47      213.99     23.68 o 
   8  22 -10      176.69      160.14     23.22 o 
  -1  23 -10       75.94      135.80     16.46 o 
   1  23 -10      290.71      303.20     20.33 o 
   3  23 -10       85.87       77.26     13.91 o 
   5  23 -10      511.72      498.03     32.98 o 
   7  23 -10      132.77      173.34     24.07 o 
   0  24 -10      812.04      908.97     53.99 o 
   2  24 -10      127.21      141.55     16.30 o 
   4  24 -10      348.03      358.00     29.40 o 
   6  24 -10      626.18      572.77     35.19 o 
   8  24 -10      360.07      436.05     33.30 o 
   1  25 -10      270.34      241.69     18.44 o 
   3  25 -10      918.12      886.25     30.86 o 
   5  25 -10      240.03      275.78     26.67 o 
   7  25 -10      140.66      122.22     22.57 o 
   2  26 -10      664.71      643.28     31.09 o 
   4  26 -10      275.71      301.08     27.84 o 
   6  26 -10      475.95      514.82     34.47 o 
   1  27 -10       87.45       95.67     15.52 o 
   3  27 -10      698.72      747.84     42.25 o 
   5  27 -10      106.39      104.98     21.14 o 
   2  28 -10      184.84      187.58     18.21 o 
   4  28 -10      236.29      286.45     28.23 o 
   6  28 -10       90.34       96.35     15.87 o 
   3  29 -10      118.64      140.42     20.62 o 
   5  29 -10      443.16      428.89     29.40 o 
  -5   1  -9      383.94      419.63     24.90 o 
  -3   1  -9      547.47      567.59     25.99 o 
  -1   1  -9      320.72      316.58     18.74 o 
   1   1  -9      218.91      226.33     14.90 o 
   3   1  -9      715.82      718.10     50.77 o 
   5   1  -9     1004.84      995.43     28.78 o 
   9   1  -9      875.36      849.65     24.81 o 
  11   1  -9      942.40     1027.94     30.84 o 
  -4   2  -9       69.86       96.61     15.77 o 
  -2   2  -9      731.94      735.43     26.97 o 
   0   2  -9      527.17      475.89     28.78 o 
   2   2  -9      367.08      373.36     17.34 o 
   4   2  -9     7139.61     6999.79    113.30 o 
   8   2  -9     1676.22     1633.92     34.37 o 
  10   2  -9      403.94      416.88     19.77 o 
  -5   3  -9       97.68      108.56     16.90 o 
  -3   3  -9     1688.70     1784.77     45.51 o 
  -1   3  -9      539.94      571.51     23.27 o 
   1   3  -9      461.25      447.42     19.35 o 
   3   3  -9      609.96      546.06     20.46 o 
   5   3  -9     2408.96     2368.37     48.36 o 
   9   3  -9      333.26      353.64     24.72 o 
  11   3  -9      257.03      329.21     21.79 o 
  -4   4  -9     1250.15     1315.09     40.50 o 
  -2   4  -9      544.00      578.01     32.42 o 
   0   4  -9     1199.38     1221.41     32.29 o 
   2   4  -9     1117.73     1067.87     29.41 o 
   4   4  -9     1949.28     1885.09     58.70 o 
   8   4  -9     2041.95     2037.56     40.42 o 
  10   4  -9      883.43      870.54     39.03 o 
  -3   5  -9      528.69      523.24     24.95 o 
  -1   5  -9       71.19       47.74     15.68 o 
   1   5  -9     2079.50     1963.70     43.02 o 
   3   5  -9      829.31      805.36     24.39 o 
   5   5  -9     3560.77     3545.92     65.40 o 
   7   5  -9      570.15      580.38     29.27 o 
   9   5  -9      521.33      533.09     29.33 o 
  11   5  -9      388.74      400.08     31.16 o 
  -4   6  -9      121.00      114.35     16.06 o 
  -2   6  -9      480.79      476.87     25.07 o 
   0   6  -9       50.31       58.65     10.58 o 
   2   6  -9     1778.12     1756.08     39.80 o 
   4   6  -9      397.77      353.14     40.75 o 
   8   6  -9      715.88      718.29     25.63 o 
  10   6  -9      573.49      586.88     33.30 o 
  -3   7  -9      485.60      526.46     25.36 o 
  -1   7  -9      543.85      537.00     22.72 o 
   1   7  -9     1018.24      866.63     31.45 o 
   3   7  -9     1265.90     1210.34     31.03 o 
   7   7  -9     1619.79     1607.08     50.02 o 
   9   7  -9       49.40       80.85     16.72 o 
  11   7  -9      253.03      250.16     26.28 o 
  -4   8  -9       33.15       43.78     14.23 o 
  -2   8  -9      100.73      104.57     14.00 o 
   0   8  -9      671.23      594.15     23.04 o 
   2   8  -9      321.83      282.29     16.28 o 
   4   8  -9      253.90      274.89     16.30 o 
   6   8  -9       56.48       61.53     14.83 o 
   8   8  -9      267.51      259.07     22.24 o 
  10   8  -9      412.32      433.58     29.98 o 
  -3   9  -9      573.88      554.05     19.97 o 
  -1   9  -9      168.47      175.65     14.53 o 
   1   9  -9     1092.21     1171.39     31.20 o 
   3   9  -9     2822.26     2665.79     53.25 o 
   5   9  -9     1096.58     1082.97     41.17 o 
   7   9  -9     1037.32     1046.09     40.00 o 
   9   9  -9      101.49      126.25     19.12 o 
  11   9  -9       73.69       54.38     19.77 o 
  -4  10  -9      113.20      151.60     17.56 o 
  -2  10  -9      760.77      737.16     21.88 o 
   0  10  -9      143.37      132.41     12.56 o 
   2  10  -9      270.68      257.81     32.78 o 
   4  10  -9     1919.21     1965.55     34.08 o 
   6  10  -9     1120.85     1108.27     41.50 o 
   8  10  -9     1092.09     1093.57     41.11 o 
  10  10  -9      148.43      183.88     22.24 o 
  -3  11  -9      545.30      558.10     22.62 o 
  -1  11  -9      298.28      269.64     14.33 o 
   1  11  -9      355.54      334.08     14.56 o 
   3  11  -9      478.05      484.31     32.53 o 
   5  11  -9     1276.04     1306.65     45.60 o 
   7  11  -9      315.19      341.09     24.72 o 
   9  11  -9      222.62      180.49     18.34 o 
  11  11  -9      110.56      128.26     23.09 o 
  -4  12  -9      338.52      327.55     21.45 o 
  -2  12  -9      280.82      312.28     15.91 o 
   0  12  -9      834.39      857.68     24.46 o 
   2  12  -9      474.06      481.84     19.94 o 
   4  12  -9     1190.72     1111.94     24.52 o 
   6  12  -9      455.85      458.16     27.97 o 
   8  12  -9      471.32      460.89     28.29 o 
  -3  13  -9      418.19      438.40     18.60 o 
  -1  13  -9     1047.78     1011.32     24.70 o 
   1  13  -9      848.89      785.21     20.85 o 
   3  13  -9     1941.07     1872.28     33.42 o 
   5  13  -9     1661.03     1576.64     51.45 o 
   7  13  -9      145.47      148.82     18.60 o 
   9  13  -9      795.68      815.64     37.20 o 
  -4  14  -9       63.31       64.77     14.34 o 
  -2  14  -9      321.47      319.78     16.05 o 
   0  14  -9      149.93      139.49     13.22 o 
   2  14  -9     1810.35     1795.13     34.53 o 
   4  14  -9      398.31      398.49     15.36 o 
   6  14  -9     1894.63     1856.26     57.89 o 
   8  14  -9      181.02      184.33     20.10 o 
  -3  15  -9      453.76      472.33     34.12 o 
  -1  15  -9      540.82      569.48     19.04 o 
   1  15  -9      163.81      156.51     11.24 o 
   3  15  -9      265.92      289.29     13.56 o 
   5  15  -9      240.61      246.38     21.98 o 
   7  15  -9      672.38      682.24     34.15 o 
   9  15  -9      431.35      407.43     28.23 o 
  -2  16  -9      194.52      196.31     14.37 o 
   0  16  -9      114.06      109.18     10.40 o 
   2  16  -9      139.72      139.15     10.60 o 
   4  16  -9      938.77      942.33     32.38 o 
   6  16  -9      328.86      318.00     24.46 o 
   8  16  -9      216.80      285.34     25.37 o 
  -3  17  -9      213.90      244.62     18.76 o 
  -1  17  -9      301.88      270.61     14.37 o 
   1  17  -9      295.24      264.09     13.46 o 
   3  17  -9     1627.37     1566.33     30.33 o 
   5  17  -9      281.82      310.71     24.13 o 
   7  17  -9      697.03      706.69     35.25 o 
   9  17  -9      238.63      238.51     22.96 o 
  -2  18  -9      605.35      616.79     20.67 o 
   0  18  -9      115.99      116.74     10.99 o 
   2  18  -9      825.69      855.71     21.83 o 
   4  18  -9      179.87      156.65     14.17 o 
   6  18  -9      126.23      110.18     17.24 o 
   8  18  -9      176.24      186.54     21.85 o 
  -3  19  -9       27.38       20.26     12.58 o 
  -1  19  -9       84.07       94.94     10.50 o 
   1  19  -9      757.76      738.43     30.96 o 
   3  19  -9       95.59      106.75     12.83 o 
   5  19  -9      297.07      298.22     24.59 o 
   7  19  -9      490.03      444.18     28.55 o 
   9  19  -9      352.15      342.06     28.75 o 
  -2  20  -9       68.85       60.76     13.17 o 
   0  20  -9      990.12      975.70     58.25 o 
   2  20  -9      446.80      418.41     20.62 o 
   4  20  -9     1008.46     1065.47     44.55 o 
   6  20  -9      215.51      200.14     22.44 o 
   8  20  -9      858.90      900.78     40.85 o 
  -3  21  -9      173.20      179.13     25.37 o 
  -1  21  -9      548.78      554.44     47.77 o 
   1  21  -9      629.15      622.82     24.12 o 
   3  21  -9      616.97      623.38     41.53 o 
   5  21  -9       56.03       25.24     14.50 o 
   7  21  -9      572.46      543.76     31.94 o 
   9  21  -9      334.94      339.78     29.14 o 
  -2  22  -9      180.47      217.53     17.89 o 
   0  22  -9      554.01      512.54     23.16 o 
   2  22  -9      451.37      469.49     22.06 o 
   4  22  -9       24.05       21.33     14.50 o 
   6  22  -9      102.94       82.60     17.50 o 
   8  22  -9      551.14      538.62     33.89 o 
  -1  23  -9      259.56      263.54     18.72 o 
   1  23  -9      336.04      367.09     88.13 o 
   3  23  -9      340.61      317.02     24.65 o 
   5  23  -9     1111.77     1025.27     44.36 o 
   7  23  -9      241.65      277.28     25.43 o 
   9  23  -9      403.87      454.91     32.59 o 
  -2  24  -9       91.34       83.55     14.54 o 
   0  24  -9       29.35       41.35     11.66 o 
   2  24  -9      165.94      166.74     19.90 o 
   4  24  -9      570.84      543.11     34.21 o 
   6  24  -9       51.07       58.86     17.04 o 
   8  24  -9      460.12      524.38     34.54 o 
  -1  25  -9      404.05      361.81     21.82 o 
   1  25  -9      335.33      336.73     20.73 o 
   3  25  -9      505.27      470.31     53.66 o 
   5  25  -9      421.19      430.84     31.87 o 
   7  25  -9      697.28      739.03     27.66 o 
   0  26  -9      179.08      193.04     16.94 o 
   2  26  -9       53.50       47.53     11.97 o 
   4  26  -9      161.44      191.16     22.77 o 
   6  26  -9      340.16      324.50     20.28 o 
   8  26  -9       62.25       83.45     20.75 o 
  -1  27  -9      158.78      177.06     18.11 o 
   1  27  -9      657.26      672.82     26.74 o 
   3  27  -9      463.94      417.19     32.52 o 
   5  27  -9      506.31      538.36     48.49 o 
   7  27  -9      193.65      206.31     40.20 o 
   0  28  -9      739.51      793.67     30.52 o 
   2  28  -9      112.73      140.79     21.00 o 
   4  28  -9     1130.02     1144.35     35.32 o 
   6  28  -9      346.05      401.39     23.97 o 
   1  29  -9      304.92      310.79     50.60 o 
   3  29  -9      391.96      391.14     29.30 o 
   5  29  -9      189.69      193.27     17.09 o 
   7  29  -9      423.80      413.90     23.38 o 
   2  30  -9      627.98      597.97     27.66 o 
   4  30  -9      145.24      152.78     16.33 o 
   6  30  -9      179.99      201.05     41.17 o 
   3  31  -9      618.10      615.10     27.89 o 
   5  31  -9      155.24      143.36     16.10 o 
   4  32  -9      230.98      194.07     19.01 o 
  -6   0  -8       40.51       31.74     21.07 o 
  -4   0  -8      910.47      949.37     45.40 o 
  -2   0  -8     1416.35     1384.90     49.95 o 
   0   0  -8     2668.11     2677.10     73.82 o 
   2   0  -8     2429.59     2194.94     63.42 o 
   4   0  -8     5601.23     5243.83    122.41 o 
   6   0  -8     2400.68     2374.33     55.81 o 
   8   0  -8     1602.56     1661.52     47.81 o 
  10   0  -8     1833.22     1699.12     55.48 o 
  12   0  -8      700.15      687.89     39.68 o 
  -5   1  -8      282.50      274.11     20.21 o 
  -3   1  -8      573.01      599.06     24.39 o 
  -1   1  -8      224.73      236.72     15.39 o 
   1   1  -8      577.22      662.01    100.65 o 
   3   1  -8      876.40      852.21     23.93 o 
   5   1  -8     3668.73     3707.25     76.30 o 
   7   1  -8      195.03      198.23     12.07 o 
   9   1  -8      214.35      238.40     15.26 o 
  11   1  -8      401.64      449.04     22.08 o 
  -6   2  -8      161.08      184.94     19.11 o 
  -4   2  -8      381.00      341.71     27.22 o 
  -2   2  -8     1359.57     1335.61     34.93 o 
   0   2  -8      887.71      920.19     32.94 o 
   2   2  -8     1337.74     1244.71     30.56 o 
   4   2  -8     1497.39     1519.01     48.20 o 
   6   2  -8      325.41      309.70     12.44 o 
   8   2  -8      389.81      413.13     13.49 o 
  10   2  -8      469.67      457.38     20.83 o 
  12   2  -8      475.37      485.92     24.58 o 
  -5   3  -8      282.28      291.13     30.54 o 
  -3   3  -8      603.58      648.58     54.86 o 
  -1   3  -8      650.60      574.10     21.29 o 
   1   3  -8     1832.39     1858.10     39.74 o 
   3   3  -8     2356.05     2295.75     45.21 o 
   7   3  -8     1684.26     1587.32     31.53 o 
   9   3  -8      536.70      495.73     19.78 o 
  11   3  -8      100.74       79.59     13.97 o 
  -6   4  -8       45.94       56.46     15.94 o 
  -4   4  -8       92.27      111.20     14.66 o 
  -2   4  -8      438.33      406.76     28.10 o 
   0   4  -8       70.65       97.11     17.95 o 
   2   4  -8      347.71      336.66     16.32 o 
   4   4  -8      497.59      465.78     17.76 o 
   6   4  -8      312.53      302.56     12.66 o 
   8   4  -8      571.82      559.94     19.70 o 
  10   4  -8      118.47      130.86     13.31 o 
  12   4  -8      276.91      329.69     21.11 o 
  -5   5  -8      412.74      449.12     25.19 o 
  -3   5  -8      409.59      372.15     20.56 o 
  -1   5  -8     1697.91     1596.55     64.88 o 
   1   5  -8     1242.38     1289.93     31.27 o 
   3   5  -8     3192.74     3183.35     57.68 o 
   7   5  -8     1299.60     1269.35     22.50 o 
   9   5  -8      853.94      910.15     28.36 o 
  11   5  -8      221.58      238.98     17.82 o 
  -4   6  -8      263.82      262.73     18.70 o 
  -2   6  -8      876.20      898.31     28.21 o 
   0   6  -8     1780.77     1564.88     36.40 o 
   2   6  -8     1234.72     1181.44     29.50 o 
   4   6  -8      353.55      338.19     20.07 o 
   6   6  -8     4458.45     4315.84     68.25 o 
   8   6  -8      376.45      363.68     17.04 o 
  10   6  -8      212.82      234.79     16.40 o 
  -5   7  -8      306.49      347.49     22.10 o 
  -3   7  -8      305.65      323.37     24.75 o 
  -1   7  -8      972.13      937.64     27.84 o 
   1   7  -8      893.40      860.24     24.74 o 
   3   7  -8     2220.29     2180.88     43.79 o 
   5   7  -8     1720.97     1575.02     47.03 o 
   7   7  -8      304.90      288.61     12.08 o 
   9   7  -8     1192.25     1241.12     31.42 o 
  11   7  -8      388.55      418.38     22.51 o 
  -4   8  -8     1515.92     1563.39     42.40 o 
  -2   8  -8      554.61      508.80     21.78 o 
   0   8  -8      341.19      357.53     29.63 o 
   2   8  -8     1909.67     1898.01    153.21 o 
   4   8  -8     3425.40     3250.86     59.63 o 
   6   8  -8      805.38      721.13     31.55 o 
   8   8  -8      925.02      942.80     45.17 o 
  10   8  -8      449.00      451.66     46.54 o 
  -5   9  -8      198.63      215.51     22.57 o 
  -3   9  -8      804.29      814.34     22.13 o 
  -1   9  -8      812.63      867.40     26.68 o 
   1   9  -8      598.26      532.72     34.02 o 
   3   9  -8      686.12      695.80     22.12 o 
   5   9  -8     2006.66     1945.37     55.61 o 
   7   9  -8      315.03      313.66     15.07 o 
   9   9  -8      562.77      611.42     22.34 o 
  11   9  -8      423.21      460.53     23.36 o 
  -4  10  -8      146.15      114.85     16.07 o 
  -2  10  -8     1151.14     1092.39     24.86 o 
   0  10  -8       94.51       98.20     32.91 o 
   2  10  -8     3825.15     3947.94     55.60 o 
   4  10  -8     1193.68     1147.79     23.47 o 
   6  10  -8     2010.39     1993.50     57.43 o 
   8  10  -8      244.37      288.60     17.28 o 
  10  10  -8      278.11      308.48     19.01 o 
  -5  11  -8      415.31      468.97     24.76 o 
  -3  11  -8      827.30      878.73     23.06 o 
  -1  11  -8      335.87      318.57     14.55 o 
   1  11  -8      206.59      187.10     10.54 o 
   3  11  -8     3282.91     3259.82     48.04 o 
   5  11  -8     1663.01     1675.83     51.19 o 
   7  11  -8      122.55      133.01     15.35 o 
   9  11  -8      433.42      410.81     19.80 o 
  11  11  -8      107.37      113.01     15.08 o 
  -4  12  -8      203.70      210.38     43.06 o 
  -2  12  -8      297.74      268.99     13.94 o 
   0  12  -8      337.62      292.34     13.35 o 
   2  12  -8      528.23      522.58     15.84 o 
   4  12  -8      530.45      512.87     15.61 o 
   6  12  -8      879.85      884.97     34.80 o 
   8  12  -8      469.30      547.11     19.82 o 
  10  12  -8      223.26      224.85     28.85 o 
  -5  13  -8      401.55      458.10     25.05 o 
  -3  13  -8      150.57      153.53     12.05 o 
  -1  13  -8      633.23      597.34     18.01 o 
   1  13  -8      343.10      334.25     13.55 o 
   3  13  -8     1496.71     1433.47     26.95 o 
   5  13  -8     2818.55     2819.22     74.15 o 
   7  13  -8      207.17      211.91     19.77 o 
   9  13  -8      265.96      310.26     26.54 o 
  11  13  -8      120.61      134.06     15.78 o 
  -4  14  -8      104.40      119.01     34.44 o 
  -2  14  -8      190.65      167.10     11.56 o 
   0  14  -8      336.47      270.80     13.15 o 
   2  14  -8     1127.02     1077.52     23.01 o 
   4  14  -8     1781.91     1735.61     30.61 o 
   6  14  -8      661.88      661.23     30.64 o 
   8  14  -8      382.24      425.10     22.02 o 
  10  14  -8      342.58      348.37     28.75 o 
  -5  15  -8      120.11      131.00     16.47 o 
  -3  15  -8      206.53      240.11     13.43 o 
  -1  15  -8      243.24      248.40     16.17 o 
   1  15  -8     1631.01     1596.64     29.60 o 
   3  15  -8      952.81      893.20     20.70 o 
   5  15  -8     1560.50     1485.06     48.72 o 
   7  15  -8      196.77      298.42     23.81 o 
   9  15  -8      772.11      809.79     36.36 o 
  11  15  -8      100.82      163.71     24.20 o 
  -4  16  -8      940.74      954.43     36.42 o 
  -2  16  -8       40.58       36.08      8.81 o 
   0  16  -8     1270.87     1330.05     27.04 o 
   2  16  -8      227.58      227.39     11.56 o 
   4  16  -8      766.10      746.09     24.24 o 
   6  16  -8      449.09      476.77     27.84 o 
   8  16  -8      984.81      992.23     39.35 o 
  10  16  -8      472.28      519.30     34.47 o 
  -3  17  -8      497.30      521.89     18.60 o 
  -1  17  -8      372.04      367.78     32.40 o 
   1  17  -8      797.60      769.95     25.04 o 
   3  17  -8      859.18      858.31     53.23 o 
   5  17  -8     1569.58     1540.02     51.25 o 
   7  17  -8       85.38       88.00     16.59 o 
  -4  18  -8      420.18      428.91     37.53 o 
  -2  18  -8     1539.19     1484.62     39.87 o 
   0  18  -8      165.76      177.06     11.09 o 
   2  18  -8     3087.19     3033.98     58.27 o 
   4  18  -8      222.80      182.77     19.19 o 
   6  18  -8      491.26      473.58     28.88 o 
   8  18  -8      281.94      304.47     24.52 o 
  -3  19  -8      343.84      375.75     16.88 o 
  -1  19  -8      623.83      765.80     72.32 o 
   1  19  -8      356.35      347.53     14.59 o 
   3  19  -8       93.74       80.30     11.44 o 
   5  19  -8      415.53      355.85     26.54 o 
   7  19  -8      167.70      156.82     18.73 o 
   9  19  -8      596.50      652.25     34.60 o 
  -4  20  -8       92.22      107.06     12.33 o 
  -2  20  -8      461.68      458.58     17.71 o 
   0  20  -8       23.39       15.94     10.28 o 
   2  20  -8      561.61      584.60     22.72 o 
   4  20  -8      225.48      190.12     21.01 o 
   6  20  -8      434.09      405.35     26.60 o 
   8  20  -8      167.69      175.68     20.88 o 
  -3  21  -8      687.75      694.92     39.16 o 
  -1  21  -8      689.07      647.85     24.21 o 
   1  21  -8      295.21      310.73     17.77 o 
   3  21  -8      932.40      932.33     28.31 o 
   5  21  -8      138.98      108.43     18.28 o 
   7  21  -8      272.20      282.03     24.85 o 
   9  21  -8      317.36      349.15     28.81 o 
  -2  22  -8      111.05      156.42     16.10 o 
   0  22  -8      178.26      170.51     17.33 o 
   2  22  -8      407.84      462.03     20.39 o 
   4  22  -8      543.82      554.17     30.96 o 
   6  22  -8      846.98      832.22     38.44 o 
   8  22  -8       39.70       54.31     17.11 o 
  -3  23  -8      366.79      421.53     23.37 o 
  -1  23  -8      388.85      361.63     19.98 o 
   1  23  -8      551.63      509.80     22.03 o 
   3  23  -8      316.76      304.76     19.38 o 
   5  23  -8      509.33      508.12     30.24 o 
   7  23  -8       99.69      115.53     26.99 o 
   9  23  -8     1153.97     1279.01     50.47 o 
  -2  24  -8       89.24      101.17     11.58 o 
   0  24  -8      163.39      167.81     14.88 o 
   2  24  -8      463.81      469.58     28.85 o 
   4  24  -8      749.63      671.18     34.67 o 
   6  24  -8      724.53      754.23     26.56 o 
   8  24  -8      405.00      503.56     32.46 o 
  -3  25  -8       46.65       34.28     18.41 o 
  -1  25  -8      379.45      349.65     16.67 o 
   1  25  -8      640.18      620.93     24.63 o 
   3  25  -8      801.24      738.69     37.33 o 
   5  25  -8      425.31      441.71     29.33 o 
   7  25  -8      484.31      491.96     22.37 o 
   9  25  -8      252.93      245.99     25.89 o 
  -2  26  -8      747.82      743.69     28.68 o 
   0  26  -8       79.30       74.04     10.39 o 
   2  26  -8     1417.13     1427.91     36.87 o 
   4  26  -8      136.85      133.01     26.08 o 
   6  26  -8      161.05      140.92     14.44 o 
   8  26  -8      226.97      232.66     25.89 o 
  -1  27  -8      475.27      473.92     23.45 o 
   1  27  -8      186.05      184.64     12.95 o 
   3  27  -8     1270.68     1250.47     44.07 o 
   5  27  -8      634.68      646.80     67.68 o 
   7  27  -8      154.40      125.67     14.23 o 
  -2  28  -8      177.60      205.41     17.89 o 
   0  28  -8       99.66      131.80     15.68 o 
   2  28  -8      176.55      182.51     16.42 o 
   4  28  -8      337.69      329.37     20.00 o 
   6  28  -8      440.14      462.43     22.90 o 
   8  28  -8      154.80      138.22     23.61 o 
  -1  29  -8      357.37      355.62     22.33 o 
   1  29  -8       31.37       52.57     12.65 o 
   3  29  -8      187.71      197.26     17.11 o 
   5  29  -8      195.88      225.81     17.97 o 
   7  29  -8      291.56      291.98     27.19 o 
   0  30  -8      165.12      204.07     17.61 o 
   2  30  -8      214.88      194.47     17.02 o 
   4  30  -8      184.10      198.95     20.55 o 
   6  30  -8      453.99      422.92     21.80 o 
   1  31  -8      450.48      428.09     27.68 o 
   3  31  -8      267.33      282.01     19.11 o 
   5  31  -8      880.81      900.73     46.08 o 
   0  32  -8      357.39      345.80     22.81 o 
   2  32  -8      214.17      189.30     25.04 o 
   4  32  -8      290.44      296.52     20.60 o 
   6  32  -8      769.74      770.61     29.84 o 
   1  33  -8      335.60      306.12     20.72 o 
   3  33  -8      146.26      133.34     16.20 o 
   5  33  -8      190.82      226.56     19.32 o 
   2  34  -8      720.79      662.24     29.02 o 
   4  34  -8      124.33      162.57     17.15 o 
  -5   1  -7      118.42      140.17     15.39 o 
  -3   1  -7      157.44      177.96     20.55 o 
  -1   1  -7      618.60      558.62     19.89 o 
   1   1  -7      162.71      154.09     15.55 o 
   3   1  -7      745.91      762.31     22.05 o 
   5   1  -7      139.66      144.36      8.90 o 
   7   1  -7      766.15      721.00     19.96 o 
   9   1  -7      313.85      305.15     16.97 o 
  11   1  -7      872.72      862.76     28.76 o 
  -6   2  -7      198.01      204.44     46.60 o 
  -4   2  -7      233.05      242.46     16.82 o 
  -2   2  -7      326.08      301.28     16.05 o 
   0   2  -7       17.69        8.62     11.19 o 
   2   2  -7     1311.66     1235.99     28.45 o 
   4   2  -7      495.04      547.57     14.54 o 
   6   2  -7     1777.81     1650.74     36.72 o 
   8   2  -7      543.72      585.33     20.68 o 
  10   2  -7      247.53      283.58     17.34 o 
  12   2  -7      259.45      274.56     19.63 o 
  -5   3  -7     1014.19     1021.85     33.62 o 
  -3   3  -7     2537.11     2462.51     52.06 o 
  -1   3  -7     2368.37     2370.60     47.51 o 
   1   3  -7      282.22      250.75     13.62 o 
   3   3  -7     1537.67     1431.57     31.20 o 
   5   3  -7     1484.04     1399.32     25.45 o 
   7   3  -7      346.52      357.97     13.74 o 
   9   3  -7      167.86      199.94     24.16 o 
  11   3  -7      557.55      520.38     23.45 o 
  -6   4  -7      216.33      239.09     19.37 o 
  -4   4  -7     4448.37     4378.93     81.68 o 
  -2   4  -7     1247.34     1223.17     54.54 o 
   0   4  -7     5881.51     5857.05     96.77 o 
   2   4  -7      455.91      454.75     16.19 o 
   4   4  -7     1144.00     1102.64     19.02 o 
   6   4  -7     1218.85     1184.57     24.49 o 
   8   4  -7      780.57      790.63     20.27 o 
  10   4  -7      478.34      478.51     21.36 o 
  12   4  -7      299.39      292.29     20.12 o 
  -5   5  -7      327.39      344.49     26.11 o 
  -3   5  -7      254.28      303.70     45.43 o 
  -1   5  -7     1110.34     1113.84     29.22 o 
   1   5  -7     1006.67      961.05     24.76 o 
   3   5  -7     1155.18     1064.56     25.82 o 
   5   5  -7     1345.37     1273.41     33.30 o 
   7   5  -7      770.55      757.92     20.76 o 
   9   5  -7      401.02      414.39     18.57 o 
  11   5  -7      432.53      400.32     21.44 o 
  -6   6  -7      234.11      290.51     21.11 o 
  -4   6  -7      222.43      220.60     16.90 o 
  -2   6  -7     1552.33     1567.57     37.04 o 
   0   6  -7       85.85       70.44      9.04 o 
   2   6  -7     1696.50     1701.40     35.50 o 
   4   6  -7      829.04      833.98     15.72 o 
   6   6  -7     1009.57      925.55     17.94 o 
   8   6  -7      368.92      370.91     13.44 o 
  10   6  -7      195.89      201.93     15.50 o 
  12   6  -7      377.56      402.92     23.87 o 
  -5   7  -7       82.73       94.20     13.59 o 
  -3   7  -7       32.23       53.31     11.17 o 
  -1   7  -7      757.47      728.03     22.78 o 
   1   7  -7      223.97      216.61     13.06 o 
   3   7  -7     6851.15     6851.83    108.52 o 
   5   7  -7     1181.52     1186.72     24.51 o 
   7   7  -7     1218.87     1133.57     23.36 o 
   9   7  -7      229.41      245.64     19.94 o 
  11   7  -7      375.75      374.06     21.28 o 
  -6   8  -7      242.09      245.63     20.10 o 
  -4   8  -7      121.06      129.63     13.93 o 
  -2   8  -7      510.33      486.31     39.35 o 
   0   8  -7     1242.06     1335.28     98.15 o 
   2   8  -7     1822.01     1860.51     37.85 o 
   4   8  -7      184.71      171.08      7.12 o 
   6   8  -7      168.05      160.35     10.51 o 
   8   8  -7      491.04      418.92     14.26 o 
  10   8  -7      111.52      134.16     19.32 o 
  -5   9  -7      318.94      326.25     20.69 o 
  -3   9  -7      282.94      251.50     13.27 o 
  -1   9  -7      698.67      633.88     21.47 o 
   1   9  -7      613.48      643.85     20.28 o 
   3   9  -7     2132.17     2163.60     40.52 o 
   5   9  -7      525.38      534.41     16.32 o 
   7   9  -7     2324.11     2291.63     34.48 o 
   9   9  -7      387.91      401.92     19.17 o 
  11   9  -7      205.02      226.32     18.42 o 
  -6  10  -7      590.95      618.45     28.13 o 
  -4  10  -7      185.01      148.49     20.55 o 
  -2  10  -7      439.26      430.19     15.19 o 
   0  10  -7      144.23      153.33      9.22 o 
   2  10  -7     1253.46     1174.36     37.19 o 
   4  10  -7      331.07      316.90     13.78 o 
   6  10  -7     4474.55     4465.49     76.43 o 
   8  10  -7      267.74      253.61     12.64 o 
  10  10  -7       76.83       97.72     19.87 o 
  -5  11  -7      786.74      802.96     30.17 o 
  -3  11  -7     1449.96     1488.44     29.42 o 
  -1  11  -7      352.71      333.43     13.43 o 
   1  11  -7     2410.37     2392.48     37.28 o 
   3  11  -7     1438.29     1596.74     73.49 o 
   5  11  -7      922.49      940.16     59.90 o 
   7  11  -7     2039.42     2003.12     38.91 o 
   9  11  -7      658.27      661.85     23.61 o 
  11  11  -7      121.75      160.32     16.99 o 
  -6  12  -7      338.01      362.85     23.80 o 
  -4  12  -7      505.31      544.77     24.07 o 
  -2  12  -7      345.72      334.52     13.79 o 
   0  12  -7     3384.33     3311.88     48.24 o 
   2  12  -7     1913.87     1829.56     33.69 o 
   4  12  -7     7354.91     7332.30    106.62 o 
   6  12  -7     1303.69     1236.28     27.68 o 
   8  12  -7      580.24      562.31     21.04 o 
  10  12  -7      388.98      413.10     21.57 o 
  -5  13  -7       78.59      116.17     15.29 o 
  -3  13  -7     1047.25     1046.54     24.03 o 
  -1  13  -7      400.74      416.52     14.65 o 
   1  13  -7     1111.85     1090.85     22.11 o 
   3  13  -7     2849.00     2817.90     50.33 o 
   5  13  -7       93.39       88.61      9.10 o 
   7  13  -7     1195.79     1244.43     29.15 o 
   9  13  -7      242.81      249.13     16.28 o 
  11  13  -7      187.64      215.33     18.53 o 
  -6  14  -7      514.46      533.33     27.11 o 
  -4  14  -7      408.97      423.04     38.64 o 
  -2  14  -7     1717.11     1763.81     32.06 o 
   0  14  -7      359.34      331.80     13.29 o 
   2  14  -7     2737.11     2834.77     42.13 o 
   4  14  -7      474.04      467.36     15.76 o 
   6  14  -7     2732.74     2804.94     49.97 o 
   8  14  -7     1603.80     1600.59     77.11 o 
  10  14  -7      187.21      199.99     17.01 o 
  -5  15  -7      229.16      286.05     19.93 o 
  -3  15  -7      206.93      199.24     12.05 o 
  -1  15  -7     1158.98     1115.45     29.30 o 
   1  15  -7     1244.60     1193.49     23.66 o 
   3  15  -7     4387.87     4308.72     58.61 o 
   5  15  -7     2009.37     1970.10     37.77 o 
   7  15  -7      835.33      852.50     23.93 o 
   9  15  -7      430.68      405.93     29.14 o 
  11  15  -7      242.72      222.33     25.30 o 
  -4  16  -7      546.06      532.92     26.57 o 
  -2  16  -7      186.51      185.93     10.91 o 
   0  16  -7      260.08      229.61     11.88 o 
   2  16  -7      154.43      176.89     19.39 o 
   4  16  -7      204.78      196.38     12.18 o 
   6  16  -7      227.56      200.15     24.10 o 
   8  16  -7      277.64      262.92     16.26 o 
  10  16  -7      565.98      526.59     34.15 o 
  -5  17  -7      191.88      226.68     19.90 o 
  -3  17  -7     1305.13     1240.94     26.91 o 
  -1  17  -7      893.89      960.61     65.56 o 
   1  17  -7      618.69      580.08     26.57 o 
   3  17  -7     2007.80     2007.40     32.78 o 
   5  17  -7      465.92      487.37     24.13 o 
   7  17  -7      804.51      789.42     37.56 o 
   9  17  -7      150.41      176.72     21.46 o 
  11  17  -7      292.83      266.81     28.75 o 
  -4  18  -7      133.77      125.03     20.75 o 
  -2  18  -7      561.95      589.02     28.01 o 
   0  18  -7      746.55      741.79     18.63 o 
   2  18  -7     2221.02     2112.13     36.73 o 
   4  18  -7       30.01       24.46     13.01 o 
   6  18  -7      161.62      160.76     12.60 o 
   8  18  -7      980.89      944.82     27.34 o 
  10  18  -7       53.70       80.33     18.60 o 
  -5  19  -7      133.10      192.33     17.73 o 
  -3  19  -7      280.72      268.49     14.19 o 
  -1  19  -7      471.63      476.05     15.69 o 
   1  19  -7     3531.30     3621.98     51.82 o 
   3  19  -7     1033.03     1025.15     30.73 o 
   5  19  -7      426.80      417.96     17.45 o 
   7  19  -7      294.49      293.75     16.58 o 
   9  19  -7      849.78      850.96     39.29 o 
  -4  20  -7     1342.70     1384.81     30.98 o 
  -2  20  -7      307.06      314.58     14.49 o 
   0  20  -7     5181.00     4946.20     71.15 o 
   2  20  -7       49.67       50.89     11.25 o 
   4  20  -7     2394.86     2312.02     66.73 o 
   6  20  -7      473.35      445.28     18.47 o 
   8  20  -7      998.78     1043.15     29.52 o 
  10  20  -7      403.99      385.25     32.33 o 
  -5  21  -7      111.79      140.37     16.30 o 
  -3  21  -7      691.69      722.74     18.09 o 
  -1  21  -7      365.97      345.13     18.19 o 
   1  21  -7     1728.34     1636.02     37.57 o 
   3  21  -7      233.29      232.78     28.49 o 
   5  21  -7      285.16      276.58     20.23 o 
   7  21  -7      107.48      116.28     10.22 o 
   9  21  -7      392.88      366.39     29.79 o 
  -4  22  -7      495.70      520.35     46.02 o 
  -2  22  -7      427.99      420.51     20.00 o 
   0  22  -7      332.47      298.00     17.91 o 
   2  22  -7      682.14      625.88     22.10 o 
   4  22  -7     3219.60     3099.49     83.19 o 
   6  22  -7      419.64      397.79     16.46 o 
   8  22  -7     1198.47     1225.34     32.56 o 
  10  22  -7      371.10      390.45     33.04 o 
  -3  23  -7      136.90      157.19     12.14 o 
  -1  23  -7      332.27      331.79     18.19 o 
   1  23  -7       56.06       59.75     10.46 o 
   3  23  -7      461.10      429.15     27.12 o 
   5  23  -7      348.57      383.69     25.76 o 
   7  23  -7      688.02      692.50     21.48 o 
   9  23  -7      443.18      406.58     31.09 o 
  -4  24  -7      176.30      196.82     24.39 o 
  -2  24  -7      130.79      132.15     11.50 o 
   0  24  -7      367.90      364.37     18.76 o 
   2  24  -7       81.06       94.17     11.41 o 
   4  24  -7       82.34       70.44     15.74 o 
   6  24  -7      162.86      170.79     13.89 o 
   8  24  -7      510.24      520.48     22.74 o 
  -3  25  -7      724.52      700.32     39.94 o 
  -1  25  -7      685.03      684.61     20.74 o 
   1  25  -7      230.67      205.92     12.16 o 
   3  25  -7      683.59      677.69     69.79 o 
   5  25  -7      211.93      192.40     15.94 o 
   7  25  -7      237.06      244.08     16.74 o 
   9  25  -7      464.65      459.98     34.28 o 
  -4  26  -7      161.95      188.82     24.91 o 
  -2  26  -7       69.14       73.47     13.33 o 
   0  26  -7     1222.18     1154.77     26.69 o 
   2  26  -7     1184.38     1104.75     25.36 o 
   4  26  -7      292.14      294.30     17.93 o 
   6  26  -7      377.52      335.99     19.39 o 
   8  26  -7       89.63       93.47     14.93 o 
  -3  27  -7      705.54      696.09     41.11 o 
  -1  27  -7      143.60      121.40     13.90 o 
   1  27  -7      333.60      342.79     15.68 o 
   3  27  -7      836.66      821.81     27.27 o 
   5  27  -7     1458.83     1389.81     36.86 o 
   7  27  -7      231.81      219.39     24.85 o 
   9  27  -7      526.42      593.39     36.68 o 
  -2  28  -7       65.50       54.89     20.13 o 
   0  28  -7       36.38       46.22     11.55 o 
   2  28  -7       39.57       20.71      9.93 o 
   4  28  -7      689.91      699.60     25.94 o 
   6  28  -7      275.29      241.04     16.67 o 
   8  28  -7      468.41      535.24     35.19 o 
  -3  29  -7      156.67      155.71     24.72 o 
  -1  29  -7       32.07       33.25     12.30 o 
   1  29  -7       11.67       18.52     10.32 o 
   3  29  -7      286.36      296.29     18.88 o 
   5  29  -7      467.97      412.92     33.50 o 
   7  29  -7      736.81      713.91     39.74 o 
  -2  30  -7      691.00      668.48     27.22 o 
   0  30  -7       30.45       29.87     11.97 o 
   2  30  -7      268.04      250.71     24.88 o 
   4  30  -7      316.43      304.87     19.56 o 
   6  30  -7     1136.53     1137.39     49.43 o 
   8  30  -7      577.18      559.37     36.62 o 
  -1  31  -7      364.33      343.11     21.75 o 
   1  31  -7       49.95       44.03     14.37 o 
   3  31  -7      384.81      406.94     22.24 o 
   5  31  -7      250.03      258.42     35.58 o 
   7  31  -7      629.40      681.91     40.07 o 
   0  32  -7       89.28       83.63     14.39 o 
   2  32  -7      257.89      246.58     18.20 o 
   4  32  -7       76.41       90.79     14.46 o 
   6  32  -7      171.32      211.27     17.66 o 
  -1  33  -7      320.84      322.82     21.43 o 
   1  33  -7       42.10       47.14     13.37 o 
   3  33  -7       97.04      103.40     14.67 o 
   5  33  -7      102.78      102.84     15.20 o 
   0  34  -7      201.58      239.81     18.68 o 
   2  34  -7      241.22      249.47     19.44 o 
   4  34  -7      180.23      220.80     18.67 o 
   6  34  -7       48.38       68.93     14.30 o 
   1  35  -7      255.64      282.70     23.97 o 
   3  35  -7      546.03      569.57     27.04 o 
   5  35  -7      621.24      627.49     28.02 o 
   2  36  -7       75.81      106.35     15.75 o 
  -6   0  -6     1457.23     1471.32     37.36 o 
  -4   0  -6      908.57      964.88     26.06 o 
  -2   0  -6     2559.41     2294.30     60.69 o 
   0   0  -6      773.99      686.01     28.36 o 
   2   0  -6     1885.44     2048.85     54.77 o 
   4   0  -6     5268.74     5120.90    104.26 o 
   6   0  -6     2258.32     2276.44     55.16 o 
   8   0  -6      856.84      781.23     32.39 o 
  10   0  -6      955.40      900.39     39.48 o 
  12   0  -6      295.15      301.60     28.16 o 
  -7   1  -6      280.03      280.65     20.67 o 
  -5   1  -6      765.01      809.17     18.14 o 
  -3   1  -6      597.45      619.48     13.77 o 
  -1   1  -6      228.04      226.42     17.14 o 
   1   1  -6     1339.35     1306.11     28.26 o 
   3   1  -6     1678.67     1771.25     54.73 o 
   5   1  -6      558.72      563.59     14.37 o 
   7   1  -6      219.96      228.32     13.49 o 
   9   1  -6      284.91      271.02     16.35 o 
  11   1  -6      153.68      155.02     16.34 o 
  -6   2  -6       86.59       77.04     10.69 o 
  -4   2  -6      806.88      794.31     16.86 o 
  -2   2  -6     1280.96     1230.57     22.09 o 
   0   2  -6      223.21      302.90     80.59 o 
   2   2  -6     1565.23     1619.97     32.40 o 
   4   2  -6     1735.27     1917.05     30.90 o 
   6   2  -6      389.21      357.74     13.57 o 
   8   2  -6      259.43      245.59     15.18 o 
  10   2  -6      592.87      619.83     41.89 o 
  12   2  -6      229.13      242.84     19.80 o 
  -7   3  -6      115.38      116.25     37.37 o 
  -5   3  -6      345.04      320.03     12.59 o 
  -3   3  -6      560.83      519.37     15.18 o 
  -1   3  -6      289.41      245.58     11.88 o 
   1   3  -6      488.37      498.81     16.48 o 
   3   3  -6     1777.66     1849.35     26.05 o 
   5   3  -6     2153.75     2227.61     37.25 o 
   7   3  -6      127.64      116.66      7.83 o 
   9   3  -6      441.26      476.53     19.81 o 
  11   3  -6      515.09      503.18     23.49 o 
  -6   4  -6       82.07       82.52     10.66 o 
  -4   4  -6      204.67      215.35      9.88 o 
  -2   4  -6      260.31      238.46     10.70 o 
   0   4  -6     5604.53     5883.70     94.95 o 
   2   4  -6     1226.89     1298.98     27.82 o 
   4   4  -6      862.99      930.57     24.85 o 
   6   4  -6      668.10      610.04     24.39 o 
   8   4  -6      573.32      602.60     20.22 o 
  10   4  -6      212.58      202.97     16.52 o 
  12   4  -6       79.84       60.53     14.09 o 
  -7   5  -6       62.53       69.17     14.58 o 
  -5   5  -6      101.68      100.90      8.64 o 
  -3   5  -6      466.49      471.02     37.79 o 
  -1   5  -6      986.78      947.58     17.50 o 
   1   5  -6     2835.99     2803.57     49.35 o 
   3   5  -6      728.63      724.80     13.22 o 
   5   5  -6      455.30      436.12     11.42 o 
   7   5  -6      100.78       97.67     10.02 o 
   9   5  -6      810.50      798.13     25.25 o 
  11   5  -6      506.38      521.62     23.85 o 
  -6   6  -6     1224.62     1227.79     37.07 o 
  -4   6  -6      499.63      498.96     16.15 o 
  -2   6  -6     1243.61     1223.29     22.23 o 
   0   6  -6      972.75      890.46     15.60 o 
   2   6  -6     4357.65     4516.51     72.87 o 
   4   6  -6      836.67      982.34     26.80 o 
   6   6  -6     2496.87     2489.09     35.56 o 
   8   6  -6      856.51      934.13     19.74 o 
  10   6  -6       56.36       59.77     12.73 o 
  12   6  -6      204.57      229.23     19.64 o 
  -7   7  -6      141.89      110.12     23.29 o 
  -5   7  -6     1154.12     1143.39     34.07 o 
  -3   7  -6      902.48      835.27     34.41 o 
  -1   7  -6      149.18      157.78     12.52 o 
   1   7  -6     2005.22     1931.17     37.70 o 
   3   7  -6     1459.68     1362.89     20.94 o 
   5   7  -6     2736.88     2691.63     36.35 o 
   7   7  -6      543.49      506.29     14.15 o 
   9   7  -6      677.45      672.73     29.63 o 
  11   7  -6      237.23      284.70     27.06 o 
  -6   8  -6      271.30      366.97     31.42 o 
  -4   8  -6      915.90      952.54     25.55 o 
  -2   8  -6     1193.38     1127.09     23.83 o 
   0   8  -6     1086.80     1055.60     17.76 o 
   2   8  -6     2230.24     2226.63     41.34 o 
   4   8  -6      363.29      386.70     13.92 o 
   6   8  -6     3143.28     3271.74     44.13 o 
   8   8  -6      471.58      493.44     15.14 o 
  10   8  -6      856.10      926.38     29.25 o 
  12   8  -6      254.58      310.35     26.64 o 
  -7   9  -6      239.17      235.20     28.81 o 
  -5   9  -6       46.72       39.71     11.30 o 
  -3   9  -6     3144.57     3081.46     38.82 o 
  -1   9  -6      776.21      793.54     19.00 o 
   1   9  -6     2169.49     2253.73     44.55 o 
   3   9  -6      982.38     1000.93     16.95 o 
   5   9  -6      742.05      726.09     18.63 o 
   7   9  -6      523.15      523.19     19.94 o 
   9   9  -6      197.44      207.89     15.43 o 
  11   9  -6      562.33      558.94     25.57 o 
  -6  10  -6      387.23      423.17     33.37 o 
  -4  10  -6      712.65      676.99     18.59 o 
  -2  10  -6     4116.48     4174.51     48.29 o 
   0  10  -6       20.93       24.13      4.09 o 
   2  10  -6     3987.61     3965.26     43.95 o 
   4  10  -6      141.11      145.73      9.38 o 
   6  10  -6     6275.64     6402.86     77.68 o 
   8  10  -6      328.11      352.75     28.08 o 
  10  10  -6      410.71      424.39     21.82 o 
  -7  11  -6      234.72      262.25     29.66 o 
  -5  11  -6      435.93      426.60     25.95 o 
  -3  11  -6      741.14      728.34     17.73 o 
  -1  11  -6     1969.60     1963.72     34.61 o 
   1  11  -6     1095.61     1116.32     20.96 o 
   3  11  -6     1854.43     1851.67     24.00 o 
   5  11  -6      357.60      324.99     13.41 o 
   7  11  -6      358.21      355.33     21.72 o 
   9  11  -6      316.64      328.01     19.04 o 
  11  11  -6      449.97      458.97     27.29 o 
  -6  12  -6      273.79      260.76     27.58 o 
  -4  12  -6      556.52      545.96     17.16 o 
  -2  12  -6      492.17      475.31     12.09 o 
   0  12  -6      437.37      442.43     10.51 o 
   2  12  -6     2332.87     2420.14     29.36 o 
   4  12  -6      448.32      480.99     15.14 o 
   6  12  -6      139.96      148.12     10.97 o 
   8  12  -6       28.62       20.52      7.31 o 
  10  12  -6      160.80      172.44     20.62 o 
  -7  13  -6      361.67      390.45     35.06 o 
  -5  13  -6      462.86      492.48     23.29 o 
  -3  13  -6     2174.83     2140.26     36.02 o 
  -1  13  -6     1199.07     1207.70     18.95 o 
   1  13  -6      754.21      701.63     16.15 o 
   3  13  -6      434.24      417.36     10.07 o 
   5  13  -6     1721.13     1670.59     32.57 o 
   7  13  -6      508.84      468.81     18.09 o 
   9  13  -6      458.77      430.93     33.72 o 
  11  13  -6      198.88      189.55     17.95 o 
  -6  14  -6      378.62      401.71     31.22 o 
  -4  14  -6      605.42      517.66     22.05 o 
  -2  14  -6      891.92      888.21     16.56 o 
   0  14  -6      550.12      598.72     15.32 o 
   2  14  -6     5799.84     5666.05     61.40 o 
   4  14  -6      775.74      793.50     40.81 o 
   6  14  -6      144.55      126.20     11.45 o 
   8  14  -6      495.36      502.15     16.44 o 
  10  14  -6       95.30       89.16     33.56 o 
  -5  15  -6      147.88      152.75     11.95 o 
  -3  15  -6      182.84      173.17     10.58 o 
  -1  15  -6     1562.65     1516.56     22.33 o 
   1  15  -6      636.54      606.46     17.02 o 
   3  15  -6     1633.06     1690.20     22.77 o 
   5  15  -6     1577.31     1472.09     32.39 o 
   7  15  -6      328.65      321.75     16.09 o 
   9  15  -6     1551.06     1620.37     39.54 o 
  11  15  -6      157.34      163.41     22.37 o 
  -6  16  -6      248.23      292.47     20.42 o 
  -4  16  -6     1568.92     1501.90     38.10 o 
  -2  16  -6      344.83      400.58     43.91 o 
   0  16  -6     5087.11     5129.90     68.49 o 
   2  16  -6     2050.47     2094.00     32.64 o 
   4  16  -6     3306.31     3138.87     76.52 o 
   6  16  -6      838.26      811.49     22.74 o 
   8  16  -6     1573.18     1621.59     52.29 o 
  10  16  -6      973.69      957.62     38.12 o 
  -5  17  -6      185.80      229.90     13.70 o 
  -3  17  -6     1452.05     1362.32     27.20 o 
  -1  17  -6      976.89      937.67     20.43 o 
   1  17  -6     1203.34     1168.57     22.11 o 
   3  17  -6     1928.68     1897.38     80.60 o 
   5  17  -6     1729.74     1737.42     35.21 o 
   7  17  -6      306.21      302.96     19.28 o 
   9  17  -6     1480.31     1548.41     53.14 o 
  11  17  -6      319.98      326.86     21.08 o 
  -6  18  -6      280.68      353.15     22.56 o 
  -4  18  -6      615.02      591.29     19.18 o 
  -2  18  -6     3356.46     3306.86     49.00 o 
   0  18  -6      312.94      328.85     12.46 o 
   2  18  -6     2582.74     2549.48     38.01 o 
   4  18  -6      430.44      412.84     16.20 o 
   6  18  -6      855.25      792.57     23.47 o 
   8  18  -6      734.46      744.77     25.01 o 
  10  18  -6      412.85      398.71     32.52 o 
  -5  19  -6      400.87      397.27     21.77 o 
  -3  19  -6      104.13      100.24      9.39 o 
  -1  19  -6     3117.42     3120.15     46.13 o 
   1  19  -6     2611.39     2616.01     52.47 o 
   3  19  -6     1761.40     1681.12     39.90 o 
   5  19  -6      463.38      422.96     17.48 o 
   7  19  -6       72.16       73.66      8.51 o 
   9  19  -6      529.28      621.03     35.32 o 
  -6  20  -6       22.05       26.27     12.55 o 
  -4  20  -6      138.73      134.73     15.11 o 
  -2  20  -6      449.36      515.95     16.22 o 
   0  20  -6       40.15       39.80      6.89 o 
   2  20  -6      139.27      149.42     11.79 o 
   4  20  -6     1185.28     1154.03     26.81 o 
   6  20  -6      273.76      268.04     12.54 o 
   8  20  -6      505.31      517.22     21.27 o 
  10  20  -6       66.06       83.58     20.23 o 
  -5  21  -6      392.14      429.99     18.35 o 
  -3  21  -6      516.16      563.36     19.66 o 
  -1  21  -6     1999.62     1941.99     32.80 o 
   1  21  -6     1986.53     1989.25     41.23 o 
   3  21  -6      468.21      457.15     17.30 o 
   5  21  -6     1994.45     2003.81     33.48 o 
   7  21  -6     1317.76     1231.95     31.23 o 
   9  21  -6      119.71      134.64     21.92 o 
  -4  22  -6       68.90       80.18     10.85 o 
  -2  22  -6      451.95      473.61     16.66 o 
   0  22  -6      208.81      203.37     13.46 o 
   2  22  -6     1029.09      961.62     43.42 o 
   4  22  -6     1107.76     1080.88     22.58 o 
   6  22  -6      237.10      267.92     14.06 o 
   8  22  -6      341.64      354.14     19.47 o 
  10  22  -6      228.85      242.81     27.97 o 
  -5  23  -6      166.88      153.96     21.66 o 
  -3  23  -6      266.58      256.71     13.49 o 
  -1  23  -6       36.19       39.54      7.97 o 
   1  23  -6      497.40      535.17     20.23 o 
   3  23  -6      661.58      630.51     17.44 o 
   5  23  -6      282.64      298.25     13.47 o 
   7  23  -6      184.06      166.19     23.09 o 
   9  23  -6      281.20      318.71     28.36 o 
  -4  24  -6      479.82      500.90     33.37 o 
  -2  24  -6      350.84      360.23     15.21 o 
   0  24  -6      853.71      718.59     35.38 o 
   2  24  -6      710.47      702.21     18.97 o 
   4  24  -6     3528.86     3527.09     51.07 o 
   6  24  -6      907.78      915.67     21.77 o 
   8  24  -6     1571.39     1538.38     38.15 o 
  -5  25  -6      460.87      559.17     35.64 o 
  -3  25  -6      433.81      444.25     56.72 o 
  -1  25  -6      361.75      367.22     19.67 o 
   1  25  -6      883.90      895.52     21.81 o 
   3  25  -6      436.58      446.04     18.73 o 
   5  25  -6      961.05      901.80     21.80 o 
   7  25  -6      897.09      859.49     27.59 o 
   9  25  -6      465.70      447.04     33.56 o 
  -4  26  -6      208.81      241.05     25.82 o 
  -2  26  -6     1522.33     1493.67     38.18 o 
   0  26  -6      113.41      122.31     10.32 o 
   2  26  -6      381.67      407.50     18.85 o 
   4  26  -6      880.44      843.88     26.86 o 
   6  26  -6      686.93      697.01     19.94 o 
   8  26  -6      274.34      235.72     17.20 o 
  -3  27  -6      426.08      422.98     21.37 o 
  -1  27  -6      254.51      268.88     18.06 o 
   1  27  -6      116.10      111.50     19.68 o 
   3  27  -6     1389.40     1396.93     30.34 o 
   5  27  -6     1008.14     1002.53     23.51 o 
   7  27  -6      136.84      106.81     13.93 o 
   9  27  -6      461.38      476.50     34.99 o 
  -4  28  -6      193.33      253.21     27.12 o 
  -2  28  -6      205.76      189.40     15.57 o 
   0  28  -6      721.80      774.66     27.20 o 
   2  28  -6      307.40      282.95     18.12 o 
   4  28  -6      242.52      232.33     12.86 o 
   6  28  -6      368.69      385.01     16.49 o 
   8  28  -6      291.25      281.47     18.90 o 
  -3  29  -6      409.22      424.30     22.20 o 
  -1  29  -6       14.93       15.11      9.91 o 
   1  29  -6      176.52      155.97     14.12 o 
   3  29  -6      610.66      628.31     18.78 o 
   5  29  -6      917.31      900.57     22.87 o 
   7  29  -6      469.52      444.08     22.83 o 
  -2  30  -6      189.98      168.13     16.13 o 
   0  30  -6      149.51      162.15     14.43 o 
   2  30  -6      182.83      172.19     28.39 o 
   4  30  -6      172.93      155.35     11.70 o 
   6  30  -6      164.27      163.91     17.12 o 
   8  30  -6      224.87      284.44     31.29 o 
  -3  31  -6      589.19      608.87     39.22 o 
  -1  31  -6       41.54       29.19     11.40 o 
   1  31  -6      278.78      286.14     18.65 o 
   3  31  -6      150.23      160.45     19.68 o 
   5  31  -6      501.36      510.28     18.63 o 
   7  31  -6      137.93      156.54     35.71 o 
  -2  32  -6      257.80      279.61     19.47 o 
   0  32  -6      345.73      343.45     21.13 o 
   2  32  -6      232.91      254.11     17.59 o 
   4  32  -6      724.49      684.59     20.79 o 
   6  32  -6      554.01      595.05     20.54 o 
  -1  33  -6       70.56       70.26     13.97 o 
   1  33  -6      488.50      470.45     23.33 o 
   3  33  -6      589.70      529.24     24.63 o 
   5  33  -6      820.94      830.05     23.39 o 
   7  33  -6      250.99      303.82     26.99 o 
  -2  34  -6      880.17      860.63     34.21 o 
   0  34  -6      347.51      365.70     21.85 o 
   2  34  -6      495.06      490.71     24.28 o 
   4  34  -6      643.42      688.81     27.98 o 
   6  34  -6      832.56      901.51     25.26 o 
  -1  35  -6      165.55      175.91     17.69 o 
   1  35  -6      120.38      135.36     15.79 o 
   3  35  -6       27.08       17.84     11.08 o 
   5  35  -6      359.44      352.51     22.15 o 
   0  36  -6        5.37       26.31     12.45 o 
   2  36  -6       78.99       99.27     15.29 o 
   4  36  -6       48.21       55.37     13.16 o 
   1  37  -6      221.25      230.62     19.20 o 
   3  37  -6      142.87      134.41     16.41 o 
  -7   1  -5      485.76      543.33     22.98 o 
  -5   1  -5      332.01      340.63     16.28 o 
  -3   1  -5      942.03      902.16     15.95 o 
  -1   1  -5     1765.83     1693.27     25.66 o 
   1   1  -5     4627.58     5009.15     79.31 o 
   5   1  -5      213.96      235.54     10.56 o 
   7   1  -5       89.27       97.29      5.65 o 
   9   1  -5      365.18      358.02     18.33 o 
  11   1  -5      212.24      203.61     17.55 o 
  -8   2  -5      183.09      188.67     16.81 o 
  -6   2  -5      266.38      257.44     16.58 o 
  -4   2  -5     5689.75     5671.88     72.62 o 
  -2   2  -5      771.62      714.24     15.68 o 
   0   2  -5      593.20      523.77     18.67 o 
   2   2  -5     1032.62      993.89     22.99 o 
   4   2  -5     1772.56     1835.32     34.44 o 
   6   2  -5     1157.15     1238.24     20.58 o 
   8   2  -5     3085.55     3013.94     54.18 o 
  10   2  -5      688.65      683.39     25.39 o 
  12   2  -5      343.16      370.10     23.69 o 
  -7   3  -5      244.82      269.09     17.31 o 
  -5   3  -5      231.38      221.54     13.64 o 
  -3   3  -5     2181.29     2130.55     28.14 o 
  -1   3  -5      383.17      387.11     10.50 o 
   1   3  -5    11138.36    11967.78    176.15 o 
   3   3  -5     3559.83     3714.66     47.64 o 
   5   3  -5     1098.05     1205.46     23.66 o 
   7   3  -5      528.43      570.69     31.01 o 
   9   3  -5     1112.36     1133.91     30.10 o 
  11   3  -5      480.50      446.51     23.48 o 
  -8   4  -5      224.47      250.05     30.41 o 
  -6   4  -5      239.01      245.90     15.27 o 
  -4   4  -5     2657.51     2640.57     38.96 o 
  -2   4  -5      259.41      279.48     15.51 o 
   0   4  -5    12320.92    13144.86    153.98 o 
   2   4  -5      563.87      559.06     15.48 o 
   4   4  -5      930.79      893.92     18.57 o 
   6   4  -5      645.82      637.53     14.37 o 
   8   4  -5      685.16      662.08     27.22 o 
  10   4  -5      383.43      380.15     35.58 o 
  12   4  -5      339.38      331.69     21.80 o 
  -7   5  -5      412.26      453.10     21.57 o 
  -5   5  -5      161.36      167.49     10.45 o 
  -3   5  -5     2385.37     2354.75     30.56 o 
  -1   5  -5     1947.29     1925.07     28.10 o 
   1   5  -5      480.24      476.77     21.20 o 
   3   5  -5     7192.28     8010.64    114.32 o 
   5   5  -5      276.13      263.69      9.36 o 
   7   5  -5     2202.03     2172.12     32.06 o 
   9   5  -5      780.18      764.57     24.51 o 
  11   5  -5      466.33      484.72     24.35 o 
  -8   6  -5      337.08      368.40     36.78 o 
  -6   6  -5      122.86      106.75     10.56 o 
  -4   6  -5      285.05      312.16     14.23 o 
  -2   6  -5     1554.69     1557.08     25.13 o 
   0   6  -5      160.49      120.85      7.39 o 
   2   6  -5      677.34      658.80     18.10 o 
   4   6  -5      679.01      681.26     13.30 o 
   6   6  -5      823.66      839.12     84.95 o 
   8   6  -5      581.56      574.90     21.63 o 
  10   6  -5      367.64      379.29     20.79 o 
  12   6  -5      356.56      356.19     22.46 o 
  -7   7  -5      732.94      816.66     23.00 o 
  -5   7  -5      463.31      475.24     15.76 o 
  -3   7  -5     2067.81     1960.18     37.33 o 
  -1   7  -5     2000.86     1960.11     28.36 o 
   1   7  -5     3529.30     3744.15     61.85 o 
   3   7  -5     2518.60     2581.07     30.11 o 
   5   7  -5      541.88      634.81     13.91 o 
   7   7  -5     1879.79     1798.54     28.23 o 
   9   7  -5      702.30      693.65     55.84 o 
  11   7  -5      319.62      324.44     20.56 o 
  -8   8  -5      106.42      114.74     24.72 o 
  -6   8  -5      138.50      148.94     14.19 o 
  -4   8  -5      196.37      191.55     11.85 o 
  -2   8  -5     1599.89     1673.96     26.69 o 
   0   8  -5       52.97       71.59      4.70 o 
   2   8  -5     4578.64     4953.53     52.70 o 
   4   8  -5     3061.43     3373.72     52.91 o 
   6   8  -5      676.16      678.89     21.19 o 
   8   8  -5      557.17      553.42     20.38 o 
  10   8  -5       49.14       49.91     12.85 o 
  -7   9  -5      522.30      546.08     24.51 o 
  -5   9  -5      828.29      833.79     25.38 o 
  -3   9  -5      687.76      679.81     20.32 o 
  -1   9  -5     2712.55     2867.55     33.95 o 
   1   9  -5     3113.71     3181.22     43.49 o 
   3   9  -5      897.16     1059.10     15.49 o 
   5   9  -5      731.51      660.82     14.52 o 
   7   9  -5     4390.68     4407.64     57.29 o 
   9   9  -5     1054.13     1028.93     29.30 o 
  11   9  -5      435.95      416.87     22.26 o 
  -8  10  -5      138.48      183.03     25.56 o 
  -6  10  -5      191.03      180.06     18.63 o 
  -4  10  -5     1405.35     1408.80     25.14 o 
  -2  10  -5     1068.14      981.96     16.55 o 
   0  10  -5     6986.26     7768.73     95.36 o 
   2  10  -5     6303.78     6546.68     68.37 o 
   4  10  -5      126.34      126.43      8.32 o 
   6  10  -5     1340.01     1363.76     32.88 o 
   8  10  -5     1464.92     1480.15     34.86 o 
  10  10  -5      949.34      946.14     29.50 o 
  -7  11  -5        4.11        0.41     13.59 o 
  -5  11  -5      933.16      946.32     26.81 o 
  -3  11  -5     3335.57     3377.92     46.83 o 
  -1  11  -5     1121.85     1130.98     17.13 o 
   1  11  -5     2463.44     2488.68     35.64 o 
   3  11  -5      296.15      278.94      9.29 o 
   5  11  -5      834.07      945.53     94.57 o 
   7  11  -5     2212.25     2233.06     34.28 o 
   9  11  -5     1196.48     1164.39     48.46 o 
  11  11  -5      282.41      291.38     19.46 o 
  -6  12  -5      379.10      379.20     19.38 o 
  -4  12  -5     1674.46     1596.75     40.08 o 
  -2  12  -5     1327.76     1309.22     19.83 o 
   0  12  -5     2085.84     1807.90     28.38 o 
   2  12  -5     3680.65     3981.57     44.15 o 
   4  12  -5     3112.88     3034.11     49.23 o 
   6  12  -5     2477.64     2359.83     35.06 o 
   8  12  -5     1873.64     1932.69     31.97 o 
  10  12  -5     1256.84     1315.53     36.70 o 
  -7  13  -5      252.28      243.33     26.99 o 
  -5  13  -5      770.57      750.07     24.20 o 
  -3  13  -5     1701.96     1665.55     27.60 o 
  -1  13  -5      727.77      795.34    131.29 o 
   1  13  -5      315.08      317.42     10.52 o 
   3  13  -5      290.94      312.67     12.54 o 
   5  13  -5      550.74      576.80     17.09 o 
   7  13  -5     3337.10     3237.91     46.04 o 
   9  13  -5      543.57      596.52     24.03 o 
  11  13  -5      280.28      286.54     20.42 o 
  -6  14  -5      371.63      385.90     20.36 o 
  -4  14  -5      563.91      626.50     16.89 o 
  -2  14  -5     3358.64     3533.84     41.85 o 
   0  14  -5      194.21      176.85      8.65 o 
   2  14  -5     1635.02     1688.47     26.42 o 
   4  14  -5     1356.86     1286.18     26.81 o 
   6  14  -5     6342.28     6208.51     95.34 o 
   8  14  -5      693.92      841.08     36.72 o 
  10  14  -5      415.32      440.82     52.49 o 
  -7  15  -5      236.96      273.96     28.23 o 
  -5  15  -5      366.30      359.00     18.27 o 
  -3  15  -5      730.03      762.15     18.64 o 
  -1  15  -5      435.37      398.68     12.37 o 
   1  15  -5      577.03      605.81     14.22 o 
   3  15  -5     2712.63     2805.50     68.23 o 
   5  15  -5     2927.94     2946.63     50.71 o 
   7  15  -5      533.10      456.17     53.53 o 
   9  15  -5      230.65      236.16     16.55 o 
  11  15  -5      161.89      175.20     33.30 o 
  -6  16  -5      132.25      121.65     13.44 o 
  -4  16  -5      826.14      803.36     16.76 o 
  -2  16  -5      183.84      198.71      8.73 o 
   0  16  -5      436.68      383.48     11.96 o 
   2  16  -5      890.62      992.69     18.67 o 
   4  16  -5      280.02      283.93     32.23 o 
   6  16  -5     1567.74     1544.02     26.59 o 
   8  16  -5      476.06      485.16     22.03 o 
  10  16  -5      111.91      104.23     15.36 o 
  -7  17  -5      108.98      109.08     20.81 o 
  -5  17  -5      521.41      505.11     17.32 o 
  -3  17  -5     1171.51     1117.08     19.56 o 
  -1  17  -5     1722.14     1677.04     28.12 o 
   1  17  -5       15.44       39.76     14.76 o 
   3  17  -5     2667.24     2606.72     45.31 o 
   5  17  -5     2384.65     2276.59     42.49 o 
   7  17  -5     2242.01     2210.10     43.47 o 
   9  17  -5      119.81       88.75     13.51 o 
  11  17  -5      494.77      529.35     27.04 o 
  -6  18  -5      261.07      248.40     25.95 o 
  -4  18  -5      140.31      139.39      8.60 o 
  -2  18  -5     1795.89     1726.82     38.56 o 
   0  18  -5      969.12      968.44     19.17 o 
   2  18  -5     2466.24     2447.54     43.95 o 
   4  18  -5     2012.73     2009.77     39.51 o 
   6  18  -5      663.40      663.50     16.73 o 
   8  18  -5      725.31      608.68     46.90 o 
  10  18  -5      754.48      769.17     39.48 o 
  -7  19  -5       83.12       59.19     20.81 o 
  -5  19  -5      165.12      215.64     12.36 o 
  -3  19  -5       55.22       58.37      6.13 o 
  -1  19  -5     3390.53     3357.32     58.92 o 
   1  19  -5     2161.93     2145.82     32.22 o 
   3  19  -5     1036.58      958.37     23.37 o 
   5  19  -5      630.59      618.40     16.20 o 
   7  19  -5     1536.14     1535.36     34.95 o 
   9  19  -5      505.32      454.72     32.00 o 
  -6  20  -5      181.69      175.49     23.42 o 
  -4  20  -5     1102.04     1089.21     24.30 o 
  -2  20  -5       82.83       87.90      7.05 o 
   0  20  -5     6418.52     5927.10     94.40 o 
   2  20  -5      111.97      119.41     10.03 o 
   4  20  -5     1799.56     1685.47     28.78 o 
   6  20  -5      220.67      222.58     11.13 o 
   8  20  -5     1376.56     1315.88     58.02 o 
  10  20  -5     1037.20     1090.90     49.56 o 
  -5  21  -5       65.27       71.41     13.79 o 
  -3  21  -5      772.97      755.61     14.69 o 
   1  21  -5      645.93      688.24     30.83 o 
   3  21  -5     2080.61     2032.89     41.94 o 
   5  21  -5      428.38      431.11     14.22 o 
   7  21  -5      197.72      207.77     14.52 o 
   9  21  -5      315.33      340.63     29.92 o 
  -4  22  -5       21.50       18.66      7.86 o 
  -2  22  -5      514.72      484.67     13.19 o 
   0  22  -5      219.61      229.39     15.04 o 
   2  22  -5     2406.49     2246.21     45.92 o 
   4  22  -5     1845.74     1834.48     30.87 o 
   6  22  -5     1524.74     1547.28     28.45 o 
   8  22  -5      344.77      377.83     20.14 o 
  10  22  -5       97.03      133.53     22.83 o 
  -5  23  -5      409.48      489.38     31.16 o 
  -3  23  -5      378.80      354.90     24.92 o 
  -1  23  -5      470.31      465.05     16.60 o 
   1  23  -5     1237.69     1243.23     24.49 o 
   3  23  -5     1053.58      982.28     21.28 o 
   5  23  -5      338.01      372.32     19.76 o 
   7  23  -5      122.81      137.97     26.31 o 
   9  23  -5      552.06      547.99     34.08 o 
  -4  24  -5      521.86      565.74     33.11 o 
  -2  24  -5       48.35       37.89      8.06 o 
   0  24  -5     1503.16     1400.92     60.67 o 
   2  24  -5      654.19      619.13     21.83 o 
   4  24  -5      575.87      541.24     16.41 o 
   6  24  -5      186.21      193.43     11.32 o 
   8  24  -5       64.97       64.60     12.46 o 
  10  24  -5        4.62       40.59     21.14 o 
  -5  25  -5      243.85      234.15     23.81 o 
  -3  25  -5      791.61      805.61     25.79 o 
  -1  25  -5     1105.13     1098.29     23.93 o 
   1  25  -5      163.84      177.11     12.24 o 
   3  25  -5      337.00      346.88     13.85 o 
   5  25  -5      307.47      297.52     13.54 o 
   7  25  -5      776.20      757.71     26.11 o 
   9  25  -5       43.49       27.51     19.32 o 
  -4  26  -5      124.21      154.87     21.59 o 
  -2  26  -5     1392.45     1321.22     34.00 o 
   0  26  -5      369.21      371.04     18.60 o 
   2  26  -5     1307.58     1300.45     46.99 o 
   4  26  -5      345.22      332.07     13.95 o 
   6  26  -5     1450.52     1411.03     28.45 o 
   8  26  -5       49.57       39.64     12.50 o 
  -5  27  -5      167.22      170.74     23.16 o 
  -3  27  -5     1208.75     1233.68     50.99 o 
  -1  27  -5      167.40      176.28     14.35 o 
   1  27  -5      327.93      303.04     17.48 o 
   3  27  -5      671.06      667.05     18.62 o 
   5  27  -5      738.84      738.74     19.92 o 
   7  27  -5      236.91      215.60     16.31 o 
   9  27  -5      205.58      180.75     24.78 o 
  -4  28  -5     1033.97     1095.32     47.61 o 
  -2  28  -5       30.39       25.71     10.83 o 
   0  28  -5      225.56      217.66     15.13 o 
   2  28  -5      190.08      192.62     28.33 o 
   4  28  -5     1242.88     1194.94     29.95 o 
   6  28  -5      447.22      527.78     29.47 o 
   8  28  -5      102.49      101.39     14.76 o 
  -5  29  -5      539.26      513.12     34.99 o 
  -3  29  -5      139.99      170.51     15.60 o 
  -1  29  -5      107.71      129.45     13.59 o 
   1  29  -5      101.41       98.48     12.51 o 
   3  29  -5     1188.76     1172.52     25.39 o 
   5  29  -5      492.62      498.19     17.41 o 
   7  29  -5      356.34      383.86     36.03 o 
  -4  30  -5      230.24      242.61     25.24 o 
  -2  30  -5      231.80      222.65     16.99 o 
   2  30  -5      820.27      849.26     27.39 o 
   4  30  -5      336.97      325.79     15.39 o 
   6  30  -5     1001.92     1007.92     24.74 o 
   8  30  -5       85.70       96.08     15.40 o 
  -3  31  -5      398.91      418.86     22.06 o 
  -1  31  -5      248.76      252.54     17.04 o 
   1  31  -5      328.82      308.96     18.79 o 
   3  31  -5      509.52      536.05     32.75 o 
   5  31  -5      659.65      643.88     20.21 o 
   7  31  -5      126.39      141.36     15.94 o 
  -4  32  -5      152.58      164.30     24.26 o 
  -2  32  -5      212.24      231.49     17.50 o 
   0  32  -5       81.20      105.46     22.24 o 
   2  32  -5      371.05      327.53     19.45 o 
   4  32  -5      404.02      386.04     16.48 o 
   6  32  -5       64.90       75.17     10.70 o 
  -3  33  -5      144.93      130.68     26.02 o 
  -1  33  -5      523.44      527.51     23.98 o 
   1  33  -5      136.17      159.42     15.75 o 
   3  33  -5     1523.90     1488.40     31.05 o 
   5  33  -5       28.46       37.91     13.37 o 
   7  33  -5      494.00      487.17     24.84 o 
  -2  34  -5      192.83      198.75     22.11 o 
   0  34  -5      177.03      182.74     16.30 o 
   2  34  -5      129.83      160.11     15.49 o 
   4  34  -5      180.43      194.04     13.09 o 
   6  34  -5      132.44      129.81     20.39 o 
  -1  35  -5       83.70       76.29     13.74 o 
   1  35  -5      388.00      394.62     22.40 o 
   3  35  -5      758.33      723.49     22.00 o 
   5  35  -5      667.93      689.27     22.31 o 
  -2  36  -5       89.96       87.24     14.46 o 
   0  36  -5      225.24      228.54     17.91 o 
   2  36  -5      259.88      238.65     18.27 o 
   4  36  -5     1440.93     1487.52     32.63 o 
  -1  37  -5      266.11      287.87     20.09 o 
   1  37  -5       93.75      109.27     15.51 o 
   3  37  -5      551.26      534.63     20.52 o 
   5  37  -5      255.84      245.29     15.81 o 
   0  38  -5      494.35      560.62     26.86 o 
   2  38  -5      618.25      599.74     26.91 o 
   4  38  -5      305.27      288.16     17.04 o 
  -8   0  -4     1050.13      988.72     43.45 o 
  -6   0  -4      902.97      858.63     35.45 o 
  -4   0  -4     6733.05     6561.86    136.85 o 
  -2   0  -4     2196.27     2410.75     40.52 o 
   0   0  -4     4274.52     4265.65     96.26 o 
   2   0  -4      660.20      676.08     13.77 o 
   4   0  -4     9906.17    10176.17    197.28 o 
   6   0  -4     2024.42     2044.12     34.70 o 
   8   0  -4    12772.57    12557.26    250.81 o 
  10   0  -4      662.12      693.42     35.25 o 
  12   0  -4      628.49      607.05     38.57 o 
  -9   1  -4      143.95      166.86     28.68 o 
  -7   1  -4      871.20      857.57     27.04 o 
  -5   1  -4     1365.03     1385.24     30.49 o 
  -3   1  -4      740.79      776.91     37.76 o 
  -1   1  -4     5104.96     5566.04     58.15 o 
   1   1  -4     1334.96     1443.30     38.70 o 
   3   1  -4     8337.86     9061.51    126.36 o 
   5   1  -4     3660.85     3794.13     58.53 o 
   7   1  -4      715.83      716.44     14.56 o 
   9   1  -4      317.95      311.91     32.42 o 
  11   1  -4      561.73      529.02     24.48 o 
  -8   2  -4      524.38      524.44     33.82 o 
  -6   2  -4      226.11      227.64     14.76 o 
  -4   2  -4      897.55      900.78     22.10 o 
  -2   2  -4     1354.90     1394.24     18.84 o 
   0   2  -4       66.93       77.13      4.30 o 
   2   2  -4     1459.86     1403.76     25.99 o 
   4   2  -4      940.15      992.59     19.91 o 
   6   2  -4      240.69      251.89     14.36 o 
   8   2  -4     1166.75     1146.97     28.63 o 
  10   2  -4      689.58      701.79     26.03 o 
  12   2  -4      438.89      439.78     64.49 o 
  -9   3  -4      120.86      128.61     15.82 o 
  -7   3  -4      501.59      511.11     22.34 o 
  -5   3  -4     2707.87     2643.08     47.40 o 
  -3   3  -4     1450.27     1385.97     36.03 o 
  -1   3  -4    10421.39    10981.87    130.39 o 
   1   3  -4     8406.42     8904.63    169.11 o 
   3   3  -4      156.98      167.26     11.48 o 
   5   3  -4     4183.47     4380.29     53.57 o 
   7   3  -4     1175.88     1126.69     19.93 o 
   9   3  -4      815.49      846.22     26.77 o 
  11   3  -4      947.69      927.70     30.79 o 
  -8   4  -4       45.19       34.47     23.84 o 
  -6   4  -4      622.09      587.58     21.25 o 
  -4   4  -4      711.46      744.07     62.57 o 
  -2   4  -4      854.75      966.07     16.47 o 
   0   4  -4      217.23      261.29     15.63 o 
   2   4  -4      462.71      482.83      9.54 o 
   4   4  -4     2488.66     2841.16     36.09 o 
   6   4  -4     1252.32     1287.54     35.37 o 
   8   4  -4        3.34       -7.10      8.03 o 
  10   4  -4      203.32      206.26     15.93 o 
  12   4  -4      395.18      412.36     45.69 o 
  -7   5  -4      239.58      252.28     16.55 o 
  -5   5  -4     3490.18     3416.64     57.95 o 
  -3   5  -4     1040.57      964.50     18.09 o 
  -1   5  -4      787.39      825.64     31.32 o 
   1   5  -4     6692.64     6917.92     82.67 o 
   3   5  -4     3318.72     3333.95     40.69 o 
   5   5  -4     1870.66     2017.36     64.61 o 
   7   5  -4     2410.51     2360.90     33.77 o 
   9   5  -4      783.21      779.33     49.56 o 
  11   5  -4      507.33      554.02     36.49 o 
  -8   6  -4      288.56      355.00     30.18 o 
  -6   6  -4      612.74      591.53     21.57 o 
  -4   6  -4      348.65      341.87     14.69 o 
  -2   6  -4     4160.30     4290.18     66.97 o 
   0   6  -4     7121.65     7968.09     94.03 o 
   2   6  -4      932.12      858.42     15.61 o 
   4   6  -4     6420.61     6898.92     80.28 o 
   6   6  -4     3803.03     3905.99     58.90 o 
   8   6  -4      223.69      218.72     14.26 o 
  10   6  -4       91.59      150.12     47.25 o 
  -7   7  -4      246.72      229.04     26.64 o 
  -5   7  -4      722.02      726.94     21.89 o 
  -3   7  -4     8034.85     8123.67    120.41 o 
   1   7  -4     9319.37     9510.40    140.34 o 
   3   7  -4     1537.46     1468.52     27.12 o 
   5   7  -4     6495.59     6610.79     96.17 o 
   7   7  -4     1707.12     1695.38     36.20 o 
   9   7  -4      701.58      691.79     24.61 o 
  11   7  -4      216.00      195.19     17.24 o 
  -8   8  -4      391.75      460.57     22.69 o 
  -6   8  -4      258.66      263.75     21.92 o 
  -4   8  -4     3599.61     3482.65     40.76 o 
  -2   8  -4     1699.95     1726.32     25.68 o 
   0   8  -4     2159.62     2090.78     29.81 o 
   2   8  -4     4741.18     5030.95     53.08 o 
   4   8  -4    10321.81    10488.64    119.80 o 
   6   8  -4     2247.65     2164.64     31.81 o 
   8   8  -4      820.13      780.04     24.07 o 
  10   8  -4      541.03      571.68     23.96 o 
  -7   9  -4      299.76      297.95     18.02 o 
  -5   9  -4      881.14      882.43     23.84 o 
  -3   9  -4     1450.41     1418.39     28.06 o 
  -1   9  -4     2840.99     2821.29     32.55 o 
   1   9  -4     1003.72     1002.73     17.18 o 
   3   9  -4      173.13      137.29     16.20 o 
   5   9  -4     3041.84     3098.33     41.61 o 
   7   9  -4      355.34      324.04     11.79 o 
   9   9  -4     1402.82     1315.80     34.03 o 
  11   9  -4      117.08      137.75     16.16 o 
  -8  10  -4      379.34      411.85     31.68 o 
  -6  10  -4      516.02      496.02     27.06 o 
  -4  10  -4     1102.35     1056.74     20.27 o 
  -2  10  -4     5109.30     5008.00     62.41 o 
   0  10  -4     3889.46     4333.06     55.21 o 
   2  10  -4     2697.78     2716.35     30.96 o 
   4  10  -4      814.95      864.54     19.41 o 
   6  10  -4     5661.43     5556.21     68.75 o 
   8  10  -4      276.96      239.42     21.53 o 
  10  10  -4      479.58      471.61     23.13 o 
  -7  11  -4      311.76      330.81     25.37 o 
  -5  11  -4      770.57      788.58     35.84 o 
  -3  11  -4     1706.32     1749.18     27.19 o 
  -1  11  -4     1691.06     1660.02     25.60 o 
   1  11  -4     1405.85     1449.35     22.56 o 
   3  11  -4      552.66      526.53     14.57 o 
   5  11  -4     1437.18     1376.34     22.68 o 
   7  11  -4      201.46      186.75     10.22 o 
   9  11  -4      711.88      691.96     24.90 o 
  11  11  -4      152.70      180.10     18.15 o 
  -8  12  -4      166.44      188.62     23.55 o 
  -6  12  -4      354.97      372.36     19.05 o 
  -4  12  -4      587.82      557.65     14.73 o 
  -2  12  -4     1966.64     2068.87     49.15 o 
   0  12  -4       73.04       95.39      7.23 o 
   2  12  -4      609.05      662.59     13.19 o 
   4  12  -4      529.82      486.49     14.72 o 
   6  12  -4      601.21      601.25     15.75 o 
   8  12  -4     3077.63     3107.05     56.96 o 
  10  12  -4      220.20      192.44     16.93 o 
  -7  13  -4      134.24      156.10     15.20 o 
  -5  13  -4     1894.16     1841.68     31.87 o 
  -3  13  -4     4150.19     4241.31     72.32 o 
  -1  13  -4      534.24      455.13     14.34 o 
   1  13  -4     4395.50     4618.06     58.75 o 
   3  13  -4     1440.30     1389.37     31.32 o 
   5  13  -4      218.89      174.08     19.35 o 
   7  13  -4     2681.38     2728.52     40.31 o 
   9  13  -4      541.34      513.26     22.45 o 
  11  13  -4      190.83      201.50     19.17 o 
  -8  14  -4      173.33      207.49     17.87 o 
  -6  14  -4      199.73      226.40     15.20 o 
  -4  14  -4     1706.50     1687.73     29.78 o 
  -2  14  -4     5817.47     5754.69     89.46 o 
   0  14  -4      230.73      203.02     12.46 o 
   2  14  -4     1492.11     1478.33     29.76 o 
   4  14  -4     1690.26     1833.47    109.50 o 
   6  14  -4     1216.75     1273.11     19.43 o 
   8  14  -4     1772.68     1735.57     39.89 o 
  10  14  -4      148.61      170.63     16.39 o 
  -7  15  -4      245.04      262.50     17.77 o 
  -5  15  -4      303.50      295.43     15.70 o 
  -3  15  -4     3998.24     3879.81     51.87 o 
  -1  15  -4      649.02      690.76     15.15 o 
   1  15  -4     3158.12     3385.85     54.10 o 
   3  15  -4     1793.73     1900.57     46.70 o 
   5  15  -4     1324.60     1334.54     42.23 o 
   7  15  -4     1405.50     1394.31     26.73 o 
   9  15  -4      243.76      242.44     17.68 o 
  11  15  -4      148.21      142.63     17.32 o 
  -8  16  -4      133.11      130.24     16.20 o 
  -6  16  -4      434.51      440.03     20.60 o 
  -4  16  -4      568.36      534.53     13.21 o 
  -2  16  -4     1700.48     1760.18     34.71 o 
   0  16  -4     7171.31     7062.73     86.81 o 
   2  16  -4      901.68      998.99     34.57 o 
   4  16  -4     1986.24     1829.80     34.79 o 
   6  16  -4     1613.83     1574.40     38.49 o 
   8  16  -4     1117.97     1100.61     30.05 o 
  10  16  -4      630.99      679.80     27.30 o 
  -7  17  -4      391.19      368.08     20.92 o 
  -5  17  -4      226.74      231.30     12.00 o 
  -3  17  -4     1611.69     1552.31     23.23 o 
  -1  17  -4       19.34       16.03      5.85 o 
   3  17  -4      585.34      554.27     16.77 o 
   5  17  -4     2650.08     2661.78     38.80 o 
   7  17  -4     1202.97     1173.77     43.71 o 
   9  17  -4      207.71      189.66     31.55 o 
  11  17  -4      252.49      236.04     19.24 o 
  -6  18  -4     1099.25     1134.00     31.90 o 
  -4  18  -4      282.34      282.39     10.79 o 
  -2  18  -4     2508.07     2456.79     37.37 o 
   0  18  -4      108.91      124.88     11.41 o 
   2  18  -4      480.47      489.06     23.35 o 
   4  18  -4      792.76      841.53     17.77 o 
   6  18  -4     1122.65     1074.21     21.13 o 
   8  18  -4      344.98      347.57     34.83 o 
  10  18  -4      414.48      419.66     23.98 o 
  -7  19  -4      598.75      679.51     51.25 o 
  -5  19  -4      303.42      331.44     14.54 o 
  -3  19  -4      914.65      891.85     19.75 o 
  -1  19  -4     2481.42     2425.15     31.27 o 
   1  19  -4     1627.79     1590.96     21.87 o 
   3  19  -4      106.58      102.74      7.58 o 
   5  19  -4      940.51      908.21     28.17 o 
   7  19  -4      527.63      529.68     20.11 o 
   9  19  -4      872.25      862.08     41.82 o 
  -6  20  -4      401.27      459.33     22.50 o 
  -4  20  -4      356.88      335.86     11.61 o 
  -2  20  -4      208.29      213.10      9.08 o 
   0  20  -4      206.96      198.10      9.02 o 
   2  20  -4       90.60       97.93     17.20 o 
   4  20  -4      196.38      172.62     10.98 o 
   6  20  -4      633.45      592.78     21.52 o 
   8  20  -4      775.79      737.99     24.09 o 
  10  20  -4      111.85      121.24     22.70 o 
  -7  21  -4      215.41      212.37     24.46 o 
  -5  21  -4       93.19      104.51     10.10 o 
  -3  21  -4      346.18      354.50     13.32 o 
  -1  21  -4      818.48      793.96     15.36 o 
   1  21  -4       91.55       75.94      8.87 o 
   3  21  -4      989.34      938.96     19.44 o 
   5  21  -4      107.11      146.80     20.05 o 
   7  21  -4      443.88      472.47     20.10 o 
   9  21  -4      196.76      183.42     24.33 o 
  -6  22  -4      317.94      335.75     27.77 o 
  -4  22  -4      415.98      438.91     13.00 o 
  -2  22  -4     1021.98     1049.44     62.17 o 
   0  22  -4      609.80      643.01     16.35 o 
   2  22  -4      408.06      388.67     18.37 o 
   4  22  -4      672.93      650.12     16.68 o 
   6  22  -4       27.52       34.72      7.18 o 
   8  22  -4      672.97      562.79     38.73 o 
  10  22  -4      195.32      209.18     28.03 o 
  -7  23  -4       32.04       34.08     19.58 o 
  -5  23  -4     1230.50     1211.07     32.35 o 
  -3  23  -4      492.19      487.68     15.38 o 
  -1  23  -4     1513.63     1541.94     27.53 o 
   1  23  -4     3156.85     3128.24     45.69 o 
   3  23  -4      798.16      841.46     25.05 o 
   5  23  -4      355.72      357.65     16.42 o 
   7  23  -4      239.39      234.72     15.34 o 
   9  23  -4      703.75      689.00     39.22 o 
  -6  24  -4      361.63      403.33     30.51 o 
  -4  24  -4      539.21      493.09     16.31 o 
  -2  24  -4      564.89      585.72     16.59 o 
   0  24  -4     1329.39     1216.31     30.28 o 
   2  24  -4      960.42      942.48     25.99 o 
   4  24  -4     2278.88     2318.84     37.24 o 
   6  24  -4      237.87      230.68     11.87 o 
   8  24  -4     1537.15     1526.05     58.67 o 
  -5  25  -4      267.40      284.71     17.86 o 
  -3  25  -4      458.09      483.40     20.12 o 
  -1  25  -4      206.98      207.31     13.66 o 
   1  25  -4      378.78      378.80     19.94 o 
   3  25  -4      178.00      184.26     12.62 o 
   5  25  -4      724.62      680.71     18.14 o 
   7  25  -4      122.87      126.93     17.89 o 
   9  25  -4       62.23       68.30     21.72 o 
  -6  26  -4      471.44      540.64     34.34 o 
  -4  26  -4      205.32      197.47     21.92 o 
  -2  26  -4      496.35      538.86     20.92 o 
   0  26  -4      529.75      523.50     21.53 o 
   2  26  -4     1062.97      951.17     54.18 o 
   4  26  -4      612.94      570.44     17.25 o 
   6  26  -4       95.65      124.29     25.65 o 
   8  26  -4       45.62       52.07     12.76 o 
  -5  27  -4      453.93      466.93     21.82 o 
  -3  27  -4      908.52      900.90     44.49 o 
  -1  27  -4      374.95      351.43     18.12 o 
   1  27  -4      305.31      278.28     32.36 o 
   3  27  -4      287.59      247.57     15.23 o 
   5  27  -4       98.54       98.18      9.48 o 
   7  27  -4       94.59       91.39     13.78 o 
   9  27  -4      144.13      178.35     26.93 o 
  -6  28  -4       76.06       92.10     21.07 o 
  -4  28  -4      224.49      219.98     23.16 o 
  -2  28  -4      366.33      349.82     41.76 o 
   0  28  -4      655.69      618.55     22.45 o 
   2  28  -4     2111.04     2004.83     47.25 o 
   4  28  -4       82.08       84.04      9.31 o 
   6  28  -4      336.06      365.74     15.10 o 
   8  28  -4       15.57        6.70     16.81 o 
  -5  29  -4      192.23      205.40     29.43 o 
  -3  29  -4      235.35      263.74     24.33 o 
  -1  29  -4      107.29      116.21     12.67 o 
   1  29  -4      435.51      430.60     19.38 o 
   3  29  -4      672.94      718.65     24.49 o 
   5  29  -4      127.17      124.21     10.61 o 
   7  29  -4      474.04      491.46     22.14 o 
  -4  30  -4      284.73      296.14     27.25 o 
  -2  30  -4      144.29      140.87     21.82 o 
   0  30  -4      211.25      183.45     14.65 o 
   2  30  -4      672.26      666.95     24.58 o 
   4  30  -4      226.52      223.04     12.73 o 
   6  30  -4      226.68      231.47     17.73 o 
   8  30  -4       81.77       81.02     14.93 o 
  -5  31  -4      263.96      260.52     18.93 o 
  -3  31  -4      480.61      508.41     22.26 o 
  -1  31  -4      403.83      403.01     53.08 o 
   1  31  -4     1443.89     1440.63     36.97 o 
   3  31  -4     1029.90      997.74     29.87 o 
   5  31  -4      891.23      870.72     27.26 o 
   7  31  -4      107.69       99.56     15.17 o 
  -4  32  -4      212.69      234.15     24.85 o 
  -2  32  -4      192.26      177.65     15.34 o 
   0  32  -4      254.42      266.21     17.13 o 
   2  32  -4      183.57      176.00     15.22 o 
   4  32  -4     1155.02     1118.43     25.95 o 
   6  32  -4      201.83      210.55     17.34 o 
  -3  33  -4      133.91      148.63     15.45 o 
  -1  33  -4      166.95      213.03     15.82 o 
   1  33  -4      164.38      129.25     13.51 o 
   3  33  -4      974.93      976.93     58.44 o 
   5  33  -4      453.76      479.29     18.23 o 
   7  33  -4      134.77      150.75     16.81 o 
  -4  34  -4      214.25      237.93     26.93 o 
  -2  34  -4      590.12      609.25     25.87 o 
   0  34  -4       88.89      101.34     13.04 o 
   2  34  -4     1847.19     1790.74     43.73 o 
   4  34  -4      134.04      129.01     12.10 o 
   6  34  -4     1189.60     1161.65     36.13 o 
  -3  35  -4      486.35      529.02     33.66 o 
  -1  35  -4      270.38      271.11     18.56 o 
   1  35  -4      310.43      311.37     19.22 o 
   3  35  -4      211.10      200.22     13.16 o 
   5  35  -4      180.69      199.68     17.57 o 
  -2  36  -4       63.17       61.12     13.22 o 
   0  36  -4        5.83        6.15     12.33 o 
   2  36  -4      268.47      251.99     18.63 o 
   4  36  -4      452.51      440.37     18.49 o 
   6  36  -4      197.33      208.33     18.86 o 
  -1  37  -4      161.43      183.10     17.11 o 
   1  37  -4      653.46      572.05     25.96 o 
   3  37  -4     1053.25     1031.83     31.06 o 
   5  37  -4      556.21      588.84     21.39 o 
   0  38  -4       74.07       77.42     14.15 o 
   2  38  -4      327.86      302.07     33.72 o 
   4  38  -4       35.99       50.00     11.33 o 
   1  39  -4      810.30      775.58     29.87 o 
   3  39  -4      143.97      157.41     14.47 o 
   2  40  -4      457.65      464.81     33.30 o 
  -9   1  -3      327.56      327.34     21.10 o 
  -7   1  -3      240.60      232.38     18.93 o 
  -5   1  -3     3297.45     3210.23     54.45 o 
  -3   1  -3     1928.79     2013.60     34.24 o 
  -1   1  -3     2077.33     2242.08     28.26 o 
   1   1  -3    10231.34    10697.97    156.01 o 
   3   1  -3     6227.65     6398.93    139.19 o 
   5   1  -3     1406.56     1473.62     18.30 o 
   7   1  -3      944.82      921.65     23.94 o 
   9   1  -3      263.18      267.81     17.19 o 
  11   1  -3      293.38      307.83     40.55 o 
  -8   2  -3      703.04      727.46     28.33 o 
  -6   2  -3     1221.02     1204.18     29.04 o 
  -4   2  -3      293.56      291.35     17.30 o 
  -2   2  -3     1176.56     1133.83     37.27 o 
   0   2  -3     1879.64     2080.35     26.95 o 
   2   2  -3    16104.11    15969.74    160.56 o 
   4   2  -3     2229.52     2273.12     29.83 o 
   6   2  -3     2900.51     2741.26     30.41 o 
   8   2  -3     2570.56     2449.90     47.37 o 
  10   2  -3      365.23      377.26     20.52 o 
  -9   3  -3      724.88      760.78     28.21 o 
  -7   3  -3      990.40      987.82     37.99 o 
  -5   3  -3     1806.90     1768.65     34.84 o 
  -3   3  -3     1808.63     1834.34     32.40 o 
  -1   3  -3     9546.32    10206.60    101.50 o 
   1   3  -3     9811.35     9877.34    143.45 o 
   3   3  -3     5422.32     5663.06    100.17 o 
   5   3  -3     1872.75     1874.34     35.55 o 
   7   3  -3      679.70      640.58     20.42 o 
   9   3  -3      750.22      722.21     24.87 o 
  11   3  -3       93.23      133.62     16.01 o 
  -8   4  -3      800.85      832.47     28.08 o 
  -6   4  -3     1104.95     1099.87     35.38 o 
  -4   4  -3     1365.18     1361.60     27.84 o 
  -2   4  -3      833.76      894.10     17.73 o 
   0   4  -3     1644.94     1525.27     20.79 o 
   2   4  -3     7563.75     7964.14    108.50 o 
   4   4  -3    11759.05    12282.86    138.89 o 
   6   4  -3      375.95      352.35      7.56 o 
   8   4  -3      729.81      740.10     23.60 o 
  10   4  -3      519.46      458.07     21.59 o 
  -9   5  -3      560.40      566.71     26.15 o 
  -7   5  -3      380.74      372.04     22.41 o 
  -5   5  -3      821.00      781.64     21.55 o 
  -3   5  -3      394.74      390.13     18.99 o 
  -1   5  -3     5817.78     5989.70    136.00 o 
   1   5  -3     5875.41     6107.91    121.53 o 
   3   5  -3     7901.96     8176.32     92.91 o 
   5   5  -3     1009.95     1045.25     21.01 o 
   7   5  -3     2134.19     2073.08     36.80 o 
   9   5  -3      484.16      473.95     34.12 o 
  11   5  -3      143.38      154.95     16.23 o 
  -8   6  -3      348.40      365.89     20.18 o 
  -6   6  -3      457.99      416.38     17.87 o 
  -4   6  -3      892.70      927.25     35.00 o 
  -2   6  -3      986.44      957.21     34.73 o 
   0   6  -3    15047.43    16158.63    232.21 o 
   2   6  -3     3125.98     3348.83     35.62 o 
   4   6  -3     4705.50     4713.79     98.54 o 
   6   6  -3     2630.57     2746.76     36.87 o 
   8   6  -3      390.75      378.04     18.09 o 
  10   6  -3      175.61      186.44     16.05 o 
  -9   7  -3      330.70      333.03     24.75 o 
  -7   7  -3      270.37      267.18     16.99 o 
  -5   7  -3     1621.20     1512.07     32.23 o 
  -3   7  -3     1491.33     1365.70     29.43 o 
  -1   7  -3     8948.94     9200.11    132.58 o 
   1   7  -3    10309.45    10432.70    123.55 o 
   3   7  -3     3685.16     3698.23     45.04 o 
   5   7  -3     6112.40     6191.16     98.49 o 
   7   7  -3     2847.32     2813.42     48.96 o 
   9   7  -3      639.98      621.89     24.01 o 
  11   7  -3      464.96      461.06     29.92 o 
  -8   8  -3       56.25       60.14     12.92 o 
  -6   8  -3       79.68       81.80     11.90 o 
  -4   8  -3      275.23      257.85      9.55 o 
  -2   8  -3     5683.91     5906.05     71.32 o 
   0   8  -3     6958.23     7553.42     89.86 o 
   2   8  -3      694.71      687.23     10.57 o 
   4   8  -3      517.10      573.34     14.47 o 
   6   8  -3      230.54      233.61     14.97 o 
   8   8  -3      506.08      483.86     19.64 o 
  10   8  -3      149.07      150.10     15.76 o 
  -9   9  -3      352.41      312.68     20.72 o 
  -7   9  -3      398.59      402.84     19.92 o 
  -5   9  -3     1459.79     1398.17     24.74 o 
  -3   9  -3      577.18      588.48     15.53 o 
  -1   9  -3     1004.19     1024.83     21.12 o 
   1   9  -3     1117.44     1114.15     17.23 o 
   3   9  -3     8823.82    10109.37    138.84 o 
   5   9  -3     3534.29     3727.94     47.29 o 
   7   9  -3      618.81      564.65     14.51 o 
   9   9  -3      242.72      226.20     18.15 o 
  11   9  -3      474.04      491.45     24.76 o 
  -8  10  -3      151.83      159.09     15.67 o 
  -6  10  -3     1095.58     1043.95     32.23 o 
  -4  10  -3      465.28      471.50     31.35 o 
  -2  10  -3     6398.34     6621.85     99.70 o 
   0  10  -3      144.00      147.79      9.38 o 
   2  10  -3     3089.13     3102.87     47.63 o 
   4  10  -3     1402.37     1448.72     22.42 o 
   6  10  -3     1346.34     1371.84     19.02 o 
   8  10  -3      810.21      809.05     25.23 o 
  10  10  -3      105.39      112.95     14.16 o 
  -9  11  -3      123.74      138.62     16.82 o 
  -7  11  -3      210.56      202.61     15.49 o 
  -5  11  -3     1894.70     1925.92     37.99 o 
  -3  11  -3     3037.24     3002.20     43.64 o 
  -1  11  -3     1639.90     1678.55     30.38 o 
   1  11  -3     3406.63     3585.71     45.42 o 
   3  11  -3      372.06      374.60     12.06 o 
   5  11  -3     2570.68     2523.17     34.81 o 
   7  11  -3      267.64      246.91     11.17 o 
   9  11  -3      553.87      516.28     24.62 o 
  11  11  -3      139.03      148.87     17.13 o 
  -8  12  -3      652.73      693.88     35.77 o 
  -6  12  -3      686.42      711.77     32.65 o 
  -4  12  -3     7475.84     7529.57     90.88 o 
  -2  12  -3     2771.16     3108.05     50.62 o 
   0  12  -3      497.51      650.43     25.20 o 
   2  12  -3     3877.90     4500.39     97.30 o 
   4  12  -3     1618.46     1734.77     96.04 o 
   6  12  -3     1791.78     1777.67     45.73 o 
   8  12  -3     1637.48     1665.58     37.34 o 
  10  12  -3      528.35      478.42     23.42 o 
  -9  13  -3       33.25       36.23     19.45 o 
  -7  13  -3      473.59      496.73     30.51 o 
  -5  13  -3     3574.69     3619.54    105.47 o 
  -3  13  -3      371.76      324.04     10.63 o 
  -1  13  -3     4952.55     5224.60     78.97 o 
   1  13  -3     2927.90     3297.96     44.79 o 
   3  13  -3      384.09      431.65     13.70 o 
   5  13  -3     1459.00     1496.13     20.84 o 
   7  13  -3     2301.70     2274.80     37.32 o 
   9  13  -3      359.29      376.66     21.06 o 
  11  13  -3       80.28       84.70     16.30 o 
  -8  14  -3      277.11      250.48     25.69 o 
  -6  14  -3     1708.57     1731.31     53.92 o 
  -4  14  -3      294.55      271.81     10.82 o 
  -2  14  -3     2083.60     2135.35     37.93 o 
   0  14  -3     3513.06     3938.23     49.94 o 
   2  14  -3     9446.85    10219.23    202.87 o 
   4  14  -3      588.03      608.53     21.40 o 
   6  14  -3     2668.18     2612.75     37.36 o 
   8  14  -3      681.36      633.40     23.45 o 
  10  14  -3      116.48      113.37     16.03 o 
  -7  15  -3      462.49      425.71     29.27 o 
  -5  15  -3     1177.74     1190.92     23.71 o 
  -3  15  -3     1575.42     1609.65     26.28 o 
  -1  15  -3     3318.11     3458.37     55.74 o 
   1  15  -3      197.87      246.03     29.55 o 
   3  15  -3      415.20      372.77     10.94 o 
   5  15  -3      964.99      947.43     24.40 o 
   7  15  -3     2370.74     2317.93     36.56 o 
   9  15  -3      930.48      931.25     38.41 o 
  11  15  -3       62.18       73.75     15.48 o 
  -8  16  -3      133.06      128.33     21.33 o 
  -6  16  -3      350.12      356.28     14.23 o 
  -4  16  -3      253.32      251.39      9.26 o 
  -2  16  -3      821.39      844.29     21.04 o 
   0  16  -3      205.87      200.87      7.05 o 
   2  16  -3     4236.02     4421.48     71.19 o 
   4  16  -3     1540.10     1719.74     27.08 o 
   6  16  -3     1008.69      982.46     19.11 o 
   8  16  -3      292.71      289.84     18.00 o 
  10  16  -3      368.55      384.93     21.96 o 
  -7  17  -3      355.08      409.81     20.99 o 
  -5  17  -3     1910.94     1865.87     32.00 o 
  -3  17  -3     2414.46     2354.86     35.89 o 
  -1  17  -3     2642.84     2537.74     36.49 o 
   1  17  -3     2462.82     2511.82     29.68 o 
   3  17  -3     1501.30     1542.05     24.86 o 
   5  17  -3     2312.55     2338.01     36.72 o 
   7  17  -3     1302.68     1300.66     25.40 o 
   9  17  -3     1520.71     1477.92     38.28 o 
  -8  18  -3      217.71      213.11     17.83 o 
  -6  18  -3      152.69      152.76     10.83 o 
  -4  18  -3       44.89       44.70      7.19 o 
  -2  18  -3     2304.76     2189.05     33.07 o 
   0  18  -3      743.97      845.06     13.52 o 
   2  18  -3      363.53      310.49     15.35 o 
   4  18  -3     1089.94     1127.85     20.96 o 
   6  18  -3      589.34      631.56     15.66 o 
   8  18  -3     1073.13     1046.59     31.01 o 
  10  18  -3       62.59       68.20     13.88 o 
  -7  19  -3      528.82      530.20     23.39 o 
  -5  19  -3      464.64      420.02     15.09 o 
  -3  19  -3     1460.63     1481.29     39.66 o 
  -1  19  -3     1714.51     1720.94     28.56 o 
   1  19  -3      982.34      932.42     17.98 o 
   3  19  -3      366.34      362.00     11.91 o 
   5  19  -3     2472.29     2482.41     36.91 o 
   7  19  -3      591.15      591.11     32.26 o 
   9  19  -3      526.08      508.52     23.83 o 
  -8  20  -3      920.91      925.69     44.68 o 
  -6  20  -3      161.23      168.15     13.65 o 
  -4  20  -3     2452.65     2411.71     37.20 o 
  -2  20  -3      130.98      128.96      8.05 o 
   0  20  -3     4025.97     3995.49     59.82 o 
   2  20  -3      637.80      652.58     19.36 o 
   4  20  -3      543.53      533.33     14.60 o 
   6  20  -3      408.78      411.38     16.48 o 
   8  20  -3     1137.28     1177.93     46.96 o 
  10  20  -3      476.51      465.72     25.50 o 
  -7  21  -3      694.91      767.77     37.86 o 
  -5  21  -3      237.64      221.19     11.81 o 
  -3  21  -3      470.12      443.39     13.84 o 
  -1  21  -3      119.33      114.89      6.06 o 
   1  21  -3     5141.73     5242.91     95.06 o 
   3  21  -3      525.92      497.45     17.02 o 
   5  21  -3     1050.41     1042.63     21.28 o 
   7  21  -3      311.73      306.80     17.30 o 
   9  21  -3      151.06      119.09     21.53 o 
  -6  22  -3      163.59      196.98     14.84 o 
  -4  22  -3     2434.87     2494.84     38.64 o 
  -2  22  -3     1983.24     1875.83     34.66 o 
   0  22  -3       25.52       22.15      5.53 o 
   2  22  -3     4894.79     4741.62     78.87 o 
   4  22  -3     1358.65     1337.40     27.96 o 
   6  22  -3      995.76      957.12     25.68 o 
   8  22  -3      424.90      386.36     28.88 o 
  10  22  -3      328.20      338.87     31.03 o 
  -7  23  -3      121.95      156.43     22.90 o 
  -5  23  -3      465.25      451.68     19.88 o 
  -3  23  -3      604.57      611.32     23.36 o 
  -1  23  -3     3557.65     3683.81     67.02 o 
   1  23  -3     3318.66     3358.06     59.62 o 
   3  23  -3     3410.22     3325.59     59.88 o 
   5  23  -3      443.67      458.30     22.34 o 
   7  23  -3      365.99      340.21     19.22 o 
   9  23  -3      163.67      188.43     25.89 o 
  -6  24  -3       69.39       77.87     12.41 o 
  -4  24  -3      109.45      115.47     15.02 o 
  -2  24  -3      698.60      710.39     22.27 o 
   0  24  -3     1550.77     1607.50     27.15 o 
   2  24  -3      894.48      892.97     25.06 o 
   4  24  -3      521.75      513.36     17.16 o 
   6  24  -3       29.33       20.41     10.07 o 
   8  24  -3       38.73       14.18     18.28 o 
  -7  25  -3      165.23      245.93     26.54 o 
  -5  25  -3      474.56      473.10     20.79 o 
  -3  25  -3      656.73      650.02     22.43 o 
  -1  25  -3      622.05      619.99     21.48 o 
   1  25  -3      795.71      741.50     52.03 o 
   3  25  -3      737.85      669.93     46.34 o 
   5  25  -3      258.93      252.46     12.16 o 
   7  25  -3      197.85      192.29     21.89 o 
   9  25  -3      344.30      352.47     32.39 o 
  -6  26  -3      378.11      390.19     20.76 o 
  -4  26  -3      262.62      259.20     15.37 o 
  -2  26  -3     1291.05     1232.45     31.63 o 
   0  26  -3     1790.50     1789.02     38.98 o 
   2  26  -3      882.78      908.53     81.66 o 
   4  26  -3      633.87      636.88     21.13 o 
   6  26  -3     1462.84     1448.50     38.12 o 
   8  26  -3       46.30       48.91     18.41 o 
  -5  27  -3      680.90      637.84     23.81 o 
  -3  27  -3     1435.54     1382.40     34.26 o 
  -1  27  -3      476.66      439.95     18.86 o 
   1  27  -3     2259.30     2252.62     46.57 o 
   3  27  -3     1266.04     1140.13     30.83 o 
   5  27  -3      281.29      290.13     13.71 o 
   7  27  -3       69.15       63.50     13.09 o 
   9  27  -3      795.76      790.53     43.71 o 
  -6  28  -3      285.70      293.43     19.29 o 
  -4  28  -3      561.04      542.56     32.59 o 
  -2  28  -3      276.52      270.24     16.43 o 
   0  28  -3     1388.11     1324.72     33.34 o 
   2  28  -3     1003.97      937.78     27.14 o 
   4  28  -3      676.16      686.27     19.03 o 
   6  28  -3      193.79      172.88     15.68 o 
   8  28  -3      109.91      101.46     14.97 o 
  -5  29  -3      299.15      313.70     27.71 o 
  -3  29  -3      401.49      412.73     19.51 o 
  -1  29  -3      355.48      354.62     18.58 o 
   1  29  -3     1390.23     1285.96     32.97 o 
   3  29  -3      821.22      825.67     26.26 o 
   5  29  -3      389.02      385.96     15.48 o 
   7  29  -3      475.86      478.95     23.36 o 
  -6  30  -3      178.71      171.24     16.59 o 
  -4  30  -3      250.65      229.54     24.13 o 
  -2  30  -3      911.71      991.54     32.07 o 
   0  30  -3      303.04      273.68     16.84 o 
   2  30  -3     3051.65     2982.82     60.62 o 
   4  30  -3      182.33      184.86     11.73 o 
   6  30  -3      792.08      796.35     27.93 o 
   8  30  -3       53.62       33.56     21.66 o 
  -5  31  -3      541.71      609.71     36.29 o 
  -3  31  -3       86.25       62.18     11.61 o 
  -1  31  -3     1090.69     1097.02     31.31 o 
   1  31  -3       69.64       55.72     14.08 o 
   3  31  -3     1703.01     1552.67     38.11 o 
   5  31  -3      450.02      414.04     16.67 o 
   7  31  -3      174.40      165.80     34.15 o 
  -4  32  -3       90.31       93.92     19.84 o 
  -2  32  -3      336.05      331.10     18.86 o 
   0  32  -3      154.67      140.18     13.96 o 
   2  32  -3      261.16      260.10     21.17 o 
   4  32  -3      159.18      137.11     11.39 o 
   6  32  -3       65.05       68.52     38.73 o 
  -5  33  -3      229.01      252.89     27.12 o 
  -3  33  -3      789.03      754.77     27.36 o 
  -1  33  -3      170.72      176.00     29.92 o 
   1  33  -3      465.07      474.65     22.67 o 
   3  33  -3      907.99      893.37     32.78 o 
   5  33  -3      510.88      480.65     18.11 o 
   7  33  -3      137.65      129.06     16.84 o 
  -4  34  -3      113.85      129.89     22.11 o 
  -2  34  -3      100.12      111.17     13.67 o 
   0  34  -3       98.21       98.79     12.72 o 
   2  34  -3      555.70      549.10     22.99 o 
   4  34  -3      108.37      126.64     11.91 o 
   6  34  -3      213.07      180.21     17.57 o 
  -3  35  -3       38.53       56.60     12.69 o 
  -1  35  -3      301.83      309.27     19.06 o 
   1  35  -3      177.78      188.90     15.91 o 
   3  35  -3      126.59      108.77     14.05 o 
   5  35  -3      434.75      451.54     18.39 o 
  -2  36  -3      159.07      163.58     16.35 o 
   0  36  -3      938.78      940.83     42.12 o 
   2  36  -3      521.30      470.19     22.44 o 
   4  36  -3      219.48      262.80     15.05 o 
   6  36  -3      230.98      207.56     19.48 o 
  -3  37  -3      189.49      175.42     17.27 o 
  -1  37  -3      753.02      725.58     27.67 o 
   1  37  -3      224.70      239.40     18.27 o 
   3  37  -3     1475.23     1427.02     31.74 o 
   5  37  -3      319.35      302.22     16.52 o 
  -2  38  -3      641.71      685.02     28.38 o 
   0  38  -3      483.02      487.16     24.47 o 
   2  38  -3     1284.94     1256.53     37.39 o 
   4  38  -3        8.06       10.96      9.62 o 
  -1  39  -3      717.03      656.45     28.05 o 
   1  39  -3      115.68      119.65     17.66 o 
   3  39  -3      175.06      236.16     16.48 o 
   0  40  -3       27.78       46.05     13.22 o 
   2  40  -3      113.68      103.48     18.47 o 
 -10   0  -2      409.77      377.18     33.82 o 
  -8   0  -2      977.22      942.67     40.07 o 
  -6   0  -2     1760.08     1601.94     48.65 o 
  -4   0  -2     4296.16     4100.05     89.30 o 
  -2   0  -2     1057.27     1139.75     28.81 o 
   0   0  -2    40691.95    40865.16    985.17 o 
   2   0  -2    13979.68    14066.39    278.32 o 
   4   0  -2     9589.70    10138.03    230.15 o 
   6   0  -2     1681.29     1663.80     46.44 o 
   8   0  -2     1018.92      917.04     37.86 o 
  10   0  -2     1094.22     1076.85     45.79 o 
  -9   1  -2      452.14      536.60     24.56 o 
  -7   1  -2     1095.07      973.94     52.16 o 
  -5   1  -2      102.80      101.69     10.34 o 
  -3   1  -2     1015.50     1045.99     20.91 o 
  -1   1  -2    12514.78    12743.09    175.31 o 
   1   1  -2     4541.52     4580.01     42.05 o 
   3   1  -2     1417.30     1409.97     19.04 o 
   5   1  -2     1845.71     1938.30     32.19 o 
   7   1  -2       61.86       57.79      9.22 o 
   9   1  -2      285.89      301.95     18.88 o 
  11   1  -2      835.47      797.10     30.38 o 
 -10   2  -2      361.57      373.88     23.14 o 
  -8   2  -2      790.99      791.06     27.68 o 
  -6   2  -2      472.88      448.80     26.11 o 
  -4   2  -2     1869.75     2061.40     36.63 o 
  -2   2  -2     1786.47     1649.66     27.55 o 
   0   2  -2    28970.80    30110.74    349.50 o 
   2   2  -2    24483.35    25133.16    376.63 o 
   4   2  -2      627.76      602.93     15.54 o 
   6   2  -2      338.60      330.87      8.39 o 
   8   2  -2      353.96      322.17     27.16 o 
  10   2  -2      705.20      672.61     25.90 o 
  -9   3  -2      226.27      259.93     18.29 o 
  -7   3  -2      370.28      334.71     17.15 o 
  -5   3  -2     1087.08     1037.49     26.08 o 
  -3   3  -2     4389.44     4588.72     68.00 o 
  -1   3  -2     8576.51     8447.95     96.91 o 
   1   3  -2     1417.57     1391.79     18.04 o 
   3   3  -2    16401.96    16730.86    373.61 o 
   5   3  -2     1211.69     1217.69     18.74 o 
   7   3  -2      504.43      501.40     18.99 o 
   9   3  -2      272.35      273.73     17.09 o 
  11   3  -2      393.37      341.15     21.33 o 
 -10   4  -2      147.07      146.08     24.75 o 
  -8   4  -2      224.25      195.91     22.57 o 
  -6   4  -2      231.06      205.86     13.79 o 
  -4   4  -2      746.58      777.67     19.37 o 
  -2   4  -2      352.01      372.28     12.72 o 
   0   4  -2    16917.62    17415.37    270.36 o 
   2   4  -2      711.56      691.69     13.62 o 
   4   4  -2     2060.59     2134.82     39.56 o 
   6   4  -2      990.11      932.80     16.51 o 
   8   4  -2      595.24      603.71     21.32 o 
  10   4  -2      139.48      144.74     15.70 o 
  -9   5  -2      268.28      255.98     18.47 o 
  -7   5  -2      701.52      713.88     23.47 o 
  -5   5  -2     1353.03     1254.23     17.56 o 
  -3   5  -2     5638.47     6325.57     73.54 o 
  -1   5  -2     5836.51     6002.59     85.87 o 
   1   5  -2    19911.15    20292.04    241.51 o 
   3   5  -2      649.75      654.37     14.69 o 
   5   5  -2     1784.31     1899.61     27.28 o 
   7   5  -2     1627.64     1557.14     67.51 o 
   9   5  -2      249.05      258.16     16.55 o 
  11   5  -2      418.56      425.71     23.59 o 
 -10   6  -2      682.74      695.77     29.46 o 
  -8   6  -2      446.07      418.03     20.63 o 
  -6   6  -2     3737.96     3560.93     60.94 o 
  -4   6  -2      941.06     1064.54     17.85 o 
  -2   6  -2     1496.62     1385.31     19.79 o 
   0   6  -2    14591.05    15206.94    176.34 o 
   2   6  -2     6581.57     6846.69    102.05 o 
   4   6  -2     1779.35     1689.50     32.65 o 
   6   6  -2     4977.21     5041.17     62.42 o 
   8   6  -2      590.26      567.33     21.04 o 
  10   6  -2      206.27      212.12     17.12 o 
  -9   7  -2      143.24      201.59     17.09 o 
  -7   7  -2     1372.30     1262.62     32.10 o 
  -5   7  -2     1246.57     1215.30     17.30 o 
  -3   7  -2     3259.60     3356.80     41.99 o 
  -1   7  -2    10421.50    10656.85    150.06 o 
   1   7  -2    16011.89    16391.53    193.20 o 
   3   7  -2     3679.22     3689.62     44.92 o 
   5   7  -2     6188.93     6344.59     64.59 o 
   7   7  -2     1195.41     1103.45     27.36 o 
   9   7  -2      328.26      339.86     19.72 o 
  11   7  -2      171.14      186.64     17.84 o 
  -8   8  -2      766.12      695.58     31.42 o 
  -6   8  -2     1269.47     1262.71     30.03 o 
  -4   8  -2      329.92      343.59      8.61 o 
  -2   8  -2     3919.61     4248.22     87.29 o 
   0   8  -2        0.53        2.37      2.92 o 
   2   8  -2      765.01      790.33     16.24 o 
   4   8  -2    12003.41    12544.57    123.98 o 
   6   8  -2     1553.90     1521.99     29.54 o 
   8   8  -2      654.42      613.29     22.07 o 
  10   8  -2      265.37      248.02     17.50 o 
  -9   9  -2      264.49      317.18     29.20 o 
  -7   9  -2      803.86      778.85     25.22 o 
  -5   9  -2      930.57      911.84     14.73 o 
  -3   9  -2     1059.95     1182.23     36.72 o 
  -1   9  -2     1256.87     1273.38     22.81 o 
   1   9  -2     3032.68     3041.68     38.10 o 
   3   9  -2     6403.90     6696.57     78.37 o 
   5   9  -2     4468.75     4553.87     50.93 o 
   7   9  -2     4305.52     4224.70     97.91 o 
   9   9  -2      702.05      673.85     25.41 o 
  11   9  -2       44.00       48.79     14.89 o 
  -8  10  -2      140.77      171.43     15.26 o 
  -6  10  -2     1770.08     1763.45     34.36 o 
  -4  10  -2       98.61       90.56      5.36 o 
  -2  10  -2     2733.73     2831.35     45.33 o 
   0  10  -2     7249.51     7752.38     90.19 o 
   2  10  -2     8165.44     9083.39    126.99 o 
   4  10  -2     1380.13     1439.53     50.73 o 
   6  10  -2     5672.52     5600.92     69.61 o 
   8  10  -2      198.92      196.97     14.39 o 
  10  10  -2      278.40      282.18     19.39 o 
  -9  11  -2      153.08      118.35     15.90 o 
  -7  11  -2      525.83      525.27     64.49 o 
  -5  11  -2      558.11      520.17     14.43 o 
  -3  11  -2      463.14      458.37     20.82 o 
  -1  11  -2     2514.36     2589.99     41.53 o 
   1  11  -2     3113.55     3278.58     40.46 o 
   3  11  -2      518.57      546.36     11.83 o 
   5  11  -2     1857.50     1859.77     23.46 o 
   7  11  -2     3844.79     3737.63     79.02 o 
   9  11  -2      409.19      406.00     20.21 o 
  11  11  -2      193.75      231.53     19.36 o 
  -8  12  -2      353.57      338.79     19.46 o 
  -6  12  -2      634.17      651.81     16.85 o 
  -4  12  -2      651.23      693.16     14.70 o 
  -2  12  -2      635.73      667.88     13.49 o 
   0  12  -2      202.04      217.71      6.13 o 
   4  12  -2     7991.11     8369.17     85.79 o 
   6  12  -2      439.91      431.32     13.13 o 
   8  12  -2       25.14       21.58     15.35 o 
  10  12  -2      170.65      153.24     16.24 o 
  -9  13  -2       80.09       72.98     20.62 o 
  -7  13  -2      226.18      239.03     21.53 o 
  -5  13  -2       61.63       69.66     15.97 o 
  -3  13  -2      369.86      353.50     10.38 o 
  -1  13  -2     2317.23     2640.55     85.03 o 
   1  13  -2     9021.25     9613.79    114.77 o 
   3  13  -2     7648.85     7999.95     95.10 o 
   5  13  -2     1210.67     1198.74     28.41 o 
   7  13  -2     2746.48     2737.90     40.25 o 
   9  13  -2      247.65      257.62     17.08 o 
  11  13  -2      558.78      583.97     28.08 o 
  -8  14  -2      140.21      172.88     22.31 o 
  -6  14  -2      892.84      857.21     29.56 o 
  -4  14  -2     1097.91     1088.54     19.44 o 
  -2  14  -2     2099.53     2061.93     29.65 o 
   0  14  -2     2149.80     2183.61     25.58 o 
   2  14  -2     1204.17     1182.77     24.31 o 
   4  14  -2      133.97      143.36      7.39 o 
   6  14  -2     1241.75     1296.88     23.62 o 
   8  14  -2      558.14      523.70     26.54 o 
  10  14  -2      301.32      269.55     19.42 o 
  -9  15  -2      103.21       99.78     20.42 o 
  -7  15  -2      589.10      590.53     33.04 o 
  -5  15  -2     2523.34     2466.38     45.71 o 
  -3  15  -2     2660.18     2682.46     37.55 o 
  -1  15  -2      311.64      316.94      9.45 o 
   1  15  -2     4049.79     4232.56     67.16 o 
   3  15  -2      666.69      935.06     29.33 o 
   5  15  -2     1147.33     1094.37     22.79 o 
   7  15  -2      589.91      596.19     22.38 o 
   9  15  -2      520.47      503.33     22.72 o 
  -8  16  -2      858.82      888.94     41.76 o 
  -6  16  -2      267.78      279.23     15.66 o 
  -4  16  -2     3184.78     3023.02     42.09 o 
  -2  16  -2      702.88      813.27     15.99 o 
   0  16  -2     5063.59     5111.27     54.84 o 
   2  16  -2     1260.92     1317.11     26.95 o 
   4  16  -2     4244.18     4412.05     56.39 o 
   6  16  -2     2067.43     1936.41     39.80 o 
   8  16  -2     1285.44     1291.97     59.64 o 
  10  16  -2      495.70      492.27     64.26 o 
  -9  17  -2       44.16       89.04     21.85 o 
  -7  17  -2      718.85      710.72     36.03 o 
  -5  17  -2      350.12      344.96     16.18 o 
  -3  17  -2     2802.39     2804.92     39.66 o 
  -1  17  -2     1803.07     1830.72     33.15 o 
   1  17  -2     5010.86     5060.62    113.92 o 
   3  17  -2     1935.60     2082.47     32.70 o 
   5  17  -2     2600.26     2672.95     38.10 o 
   7  17  -2     1641.53     1596.46     42.34 o 
   9  17  -2      193.33      178.01     16.46 o 
  -8  18  -2      279.47      321.57     27.64 o 
  -6  18  -2      743.12      754.90     23.42 o 
  -4  18  -2      471.07      440.34     12.84 o 
  -2  18  -2      462.27      451.25     12.20 o 
   0  18  -2      144.16      163.12      9.24 o 
   2  18  -2     1310.91     1208.99     26.61 o 
   4  18  -2      163.05      157.50      8.66 o 
   6  18  -2      657.06      657.92     20.82 o 
   8  18  -2      932.16      888.42     28.55 o 
  10  18  -2      222.78      223.67     19.08 o 
  -7  19  -2      705.25      756.45     36.55 o 
  -5  19  -2      384.54      384.65     13.95 o 
  -3  19  -2     1440.46     1431.73     24.21 o 
  -1  19  -2      825.08      759.30     15.52 o 
   1  19  -2     1319.15     1306.79     55.68 o 
   3  19  -2     1906.33     1905.19     29.67 o 
   5  19  -2     1393.27     1363.61     24.29 o 
   7  19  -2     1630.96     1643.79     75.19 o 
   9  19  -2      775.60      765.42     38.54 o 
  -8  20  -2       73.04       66.93     18.41 o 
  -6  20  -2      313.34      315.83     14.14 o 
  -4  20  -2     1454.30     1426.70     24.98 o 
  -2  20  -2      122.02      122.63      9.22 o 
   0  20  -2     9339.48     9955.99    120.69 o 
   2  20  -2     2118.92     2245.76     89.24 o 
   4  20  -2      404.27      428.76     13.24 o 
   6  20  -2      633.09      585.06     20.76 o 
   8  20  -2      705.69      640.02     36.68 o 
  10  20  -2      220.75      190.75     18.80 o 
  -7  21  -2      417.27      434.42     31.55 o 
  -5  21  -2      339.66      359.89     17.97 o 
  -3  21  -2     2239.01     2197.22     33.42 o 
  -1  21  -2     4892.80     4877.19     65.25 o 
   1  21  -2      111.71       97.69      8.78 o 
   3  21  -2     1262.32     1329.13     23.78 o 
   5  21  -2      903.36      908.51     23.10 o 
   7  21  -2      302.49      280.96     17.33 o 
   9  21  -2      449.28      425.71     32.46 o 
  -8  22  -2      193.99      253.73     27.19 o 
  -6  22  -2      847.68      858.04     26.64 o 
  -4  22  -2     1637.31     1604.00     28.39 o 
  -2  22  -2      563.95      594.69     19.92 o 
   0  22  -2     1039.04     1117.67     73.01 o 
   2  22  -2      771.84      770.87     21.85 o 
   4  22  -2      137.61      134.14      9.82 o 
   6  22  -2       36.54       51.47     10.15 o 
   8  22  -2      300.66      283.00     26.28 o 
  10  22  -2       18.81       26.08     20.10 o 
  -7  23  -2      178.93      207.29     24.13 o 
  -5  23  -2      571.55      550.00     29.53 o 
  -3  23  -2      842.60      804.40     38.15 o 
  -1  23  -2     2907.27     2871.45     41.14 o 
   1  23  -2      751.66      746.85     28.39 o 
   3  23  -2     1003.17      998.75     44.65 o 
   5  23  -2      390.19      363.86     13.45 o 
   7  23  -2       80.44       70.06     13.56 o 
   9  23  -2      584.38      551.30     37.66 o 
  -8  24  -2      426.08      470.78     34.02 o 
  -6  24  -2      569.96      551.68     28.26 o 
  -4  24  -2     3069.23     3076.89     56.85 o 
  -2  24  -2      712.69      715.40     33.37 o 
   0  24  -2     8629.93     8503.32    131.74 o 
   2  24  -2      179.73      175.31     12.05 o 
   4  24  -2     3275.45     3456.60     49.54 o 
   6  24  -2      182.37      199.98     14.46 o 
   8  24  -2     1663.61     1612.87     58.41 o 
  -7  25  -2      624.42      710.85     37.66 o 
  -5  25  -2      177.80      147.91     18.54 o 
  -3  25  -2      425.66      451.83     72.30 o 
  -1  25  -2      813.30      806.12     23.17 o 
   1  25  -2     2767.26     2661.64     50.52 o 
   3  25  -2      641.65      640.06     21.04 o 
   5  25  -2      223.32      221.61     11.22 o 
   7  25  -2      482.10      451.34     21.08 o 
   9  25  -2      402.94      397.74     33.37 o 
  -6  26  -2      262.21      300.54     24.10 o 
  -4  26  -2      711.59      669.99     22.51 o 
  -2  26  -2      755.79      662.41     21.79 o 
   0  26  -2      167.00      182.18     17.43 o 
   2  26  -2     1688.23     1539.63     34.89 o 
   4  26  -2      135.95      128.84      9.62 o 
   6  26  -2      110.28       96.90     13.61 o 
   8  26  -2      346.28      354.22     30.51 o 
  -7  27  -2      332.13      361.83     31.68 o 
  -5  27  -2     1319.56     1284.73     48.72 o 
  -3  27  -2      778.56      790.05     24.24 o 
  -1  27  -2     2408.47     2478.34     49.06 o 
   1  27  -2     2041.17     1942.78     41.60 o 
   3  27  -2      318.73      328.72     33.82 o 
   5  27  -2      162.16      165.98     10.67 o 
   7  27  -2      400.11      376.82     20.92 o 
   9  27  -2      423.46      466.49     37.99 o 
  -6  28  -2      300.15      334.92     19.72 o 
  -4  28  -2      255.01      250.10     16.58 o 
  -2  28  -2     1713.61     1618.06     37.45 o 
   0  28  -2     2677.91     2628.03     51.75 o 
   2  28  -2     1269.05     1261.64     31.80 o 
   4  28  -2      326.79      329.05     14.10 o 
   6  28  -2      185.79      168.86     15.93 o 
   8  28  -2      321.35      330.29     30.18 o 
  -7  29  -2      448.05      517.48     36.49 o 
  -5  29  -2      530.02      504.80     32.00 o 
  -3  29  -2     1392.49     1370.30     34.10 o 
  -1  29  -2     1164.17     1062.14     29.56 o 
   1  29  -2      692.06      706.03     74.18 o 
   3  29  -2     1014.32     1041.84     29.10 o 
   5  29  -2      273.21      277.29     13.84 o 
   7  29  -2      413.79      434.86     22.53 o 
  -6  30  -2      483.28      508.44     24.12 o 
  -4  30  -2      312.47      284.64     17.06 o 
  -2  30  -2      513.45      522.79     21.30 o 
   0  30  -2      990.85      901.64     27.06 o 
   2  30  -2      826.81      814.38     28.20 o 
   4  30  -2      221.83      213.77     12.47 o 
   6  30  -2      181.36      147.07     14.85 o 
   8  30  -2      189.72      223.94     27.90 o 
  -5  31  -2      185.99      208.98     23.87 o 
  -3  31  -2      412.50      399.74     19.64 o 
  -1  31  -2      113.66      107.52     12.07 o 
   1  31  -2      866.79      855.44     26.81 o 
   3  31  -2     1046.85     1015.22     29.36 o 
   5  31  -2      553.97      537.85     18.20 o 
   7  31  -2       99.42      101.57     14.98 o 
  -6  32  -2      448.87      504.02     33.24 o 
  -4  32  -2      806.55      785.58     27.28 o 
  -2  32  -2      133.80      144.41     14.15 o 
   0  32  -2      904.98      952.58     28.72 o 
   2  32  -2      352.50      379.21     23.87 o 
   4  32  -2     1717.67     1739.80     33.41 o 
   6  32  -2      146.67      144.53     16.07 o 
  -5  33  -2      175.79      167.10     21.98 o 
  -3  33  -2     1111.04     1080.88     46.02 o 
  -1  33  -2      300.08      280.30     17.29 o 
   1  33  -2      755.76      711.34     25.24 o 
   3  33  -2      936.54      930.30     29.12 o 
   5  33  -2      536.30      602.57     28.77 o 
   7  33  -2      523.68      454.55     25.59 o 
  -4  34  -2      431.43      445.02     32.91 o 
  -2  34  -2     2262.47     2316.53    117.47 o 
   0  34  -2      179.39      152.77     14.03 o 
   2  34  -2     1140.74     1122.54     32.19 o 
   4  34  -2      114.25       89.58     10.83 o 
   6  34  -2     1172.66     1147.61     34.94 o 
  -5  35  -2      439.04      494.59     35.06 o 
  -3  35  -2      771.30      728.72     27.49 o 
  -1  35  -2      130.16      128.75     13.86 o 
   1  35  -2      733.15      714.98     30.54 o 
   3  35  -2      179.19      178.12     15.43 o 
   5  35  -2      321.47      323.73     16.47 o 
  -4  36  -2       71.17       56.26     19.90 o 
  -2  36  -2      231.41      218.83     17.14 o 
   0  36  -2        0.96       -4.63      9.99 o 
   2  36  -2      379.99      389.72     20.53 o 
   4  36  -2      509.98      540.45     25.80 o 
   6  36  -2      202.63      287.99     21.29 o 
  -3  37  -2      639.82      666.36     26.99 o 
  -1  37  -2      280.03      296.15     19.38 o 
   1  37  -2      211.72      224.64     33.76 o 
   3  37  -2      538.05      558.92     20.52 o 
   5  37  -2      331.43      319.52     30.21 o 
  -2  38  -2      221.96      198.88     23.42 o 
   0  38  -2       94.88      111.43     14.57 o 
   2  38  -2      497.33      516.04     24.68 o 
   4  38  -2        5.73        4.46      9.31 o 
  -1  39  -2      170.73      168.24     16.87 o 
   1  39  -2      654.73      636.29     28.33 o 
   3  39  -2       38.80       51.26     10.63 o 
  -2  40  -2      440.08      427.82     24.17 o 
   0  40  -2     1070.95     1049.83     35.06 o 
   2  40  -2       79.53       75.14     13.79 o 
   1  41  -2      365.00      368.16     22.19 o 
  -9   1  -1      756.02      700.29     26.21 o 
  -7   1  -1      305.15      259.74     20.52 o 
  -5   1  -1      379.47      378.44     27.89 o 
  -3   1  -1     6856.24     7571.39    105.71 o 
  -1   1  -1     3974.27     3998.71     55.83 o 
   1   1  -1    11558.55    12126.57    198.71 o 
   3   1  -1      942.60      904.19     16.29 o 
   5   1  -1     3174.14     3263.51     52.62 o 
   7   1  -1      220.96      181.98     12.46 o 
   9   1  -1      132.66      136.41     13.61 o 
  11   1  -1      164.85      158.19     18.03 o 
 -10   2  -1      134.83      145.59     32.59 o 
  -8   2  -1      933.27      893.80     27.70 o 
  -6   2  -1     2149.60     1902.67     42.51 o 
  -4   2  -1     1135.76     1208.09     24.65 o 
  -2   2  -1    15927.88    15692.06    215.69 o 
   0   2  -1     2148.68     2085.90     25.55 o 
   2   2  -1    26449.83    27716.95    365.76 o 
   4   2  -1     3810.77     3860.16     47.21 o 
   6   2  -1     1777.87     1798.36     35.41 o 
   8   2  -1      395.47      420.58     18.63 o 
  10   2  -1      436.80      418.22     22.15 o 
  -9   3  -1      463.99      456.85     29.95 o 
  -7   3  -1     1990.30     1828.29     39.14 o 
  -5   3  -1     2667.33     2756.86     30.92 o 
  -3   3  -1      255.30      272.39     14.60 o 
  -1   3  -1     1418.71     1389.63     21.32 o 
   1   3  -1     6710.34     7055.08     78.85 o 
   3   3  -1    16758.44    17337.30    155.11 o 
   5   3  -1     4297.11     4469.29     54.36 o 
   7   3  -1       96.01       85.21     10.81 o 
   9   3  -1      793.46      745.89     25.31 o 
  11   3  -1      267.16      303.69     20.35 o 
 -10   4  -1      635.00      648.91     26.86 o 
  -8   4  -1     3184.29     2925.23     56.06 o 
  -6   4  -1     2070.23     2029.76     86.57 o 
  -4   4  -1      816.11      730.56     10.87 o 
  -2   4  -1     7699.97     8019.47     91.75 o 
   0   4  -1    14245.37    14752.51    173.67 o 
   2   4  -1     1236.44     1127.49     19.62 o 
   4   4  -1    10393.43    10814.20    123.01 o 
   6   4  -1      449.95      433.77     10.73 o 
   8   4  -1     1064.10     1046.77     28.81 o 
  10   4  -1     1386.38     1384.89     37.30 o 
  -9   5  -1      406.02      428.08     22.38 o 
  -7   5  -1      897.18      835.62     24.86 o 
  -5   5  -1      611.01      604.82     10.00 o 
  -3   5  -1     2724.86     2761.45     34.89 o 
  -1   5  -1    18683.20    19339.81    381.74 o 
   1   5  -1     9190.02     9344.79    178.67 o 
   3   5  -1      629.40      684.24     15.04 o 
   5   5  -1     3235.34     3255.88     50.81 o 
   7   5  -1       79.00       78.70     11.10 o 
   9   5  -1      887.05      880.59     28.09 o 
  11   5  -1       62.30       72.27     14.73 o 
 -10   6  -1      450.70      453.06     23.97 o 
  -8   6  -1      554.16      556.58     22.45 o 
  -6   6  -1      930.49      834.56     23.38 o 
  -4   6  -1      482.03      490.17     14.35 o 
  -2   6  -1     3309.90     3540.44     56.26 o 
   0   6  -1      404.52      393.17      9.20 o 
   2   6  -1    23167.44    22734.78    225.20 o 
   4   6  -1     4128.41     4487.53     46.37 o 
   6   6  -1      729.92      661.66     13.79 o 
   8   6  -1      358.46      323.52     29.59 o 
  10   6  -1      360.01      354.66     21.80 o 
  -9   7  -1      803.35      719.09     26.24 o 
  -7   7  -1      531.49      494.67     19.57 o 
  -5   7  -1     1608.55     1596.72     22.62 o 
  -3   7  -1     2649.30     2566.56     28.56 o 
  -1   7  -1    15605.19    15938.56    226.60 o 
   1   7  -1    58280.58    60431.88    827.26 o 
   3   7  -1     4848.53     4750.12     69.68 o 
   5   7  -1     5171.93     5410.42     64.97 o 
   7   7  -1      837.21      778.61     33.17 o 
   9   7  -1      922.16      931.21     46.64 o 
  11   7  -1       17.32       20.52     13.01 o 
 -10   8  -1       12.26       18.14     13.03 o 
  -8   8  -1      380.57      368.80     18.93 o 
  -6   8  -1      114.74      120.37      7.62 o 
  -4   8  -1     3618.55     3962.87     42.75 o 
  -2   8  -1      723.10      695.71     30.08 o 
   0   8  -1     5279.37     5338.69     84.13 o 
   2   8  -1      136.88      136.03      7.51 o 
   4   8  -1      490.83      503.54     12.61 o 
   6   8  -1      769.69      797.02     16.25 o 
   8   8  -1      492.76      477.91     20.96 o 
  10   8  -1      549.72      491.62     23.16 o 
  -9   9  -1      630.74      640.82     25.96 o 
  -7   9  -1      547.68      504.45     48.03 o 
  -5   9  -1      797.66      797.91     16.27 o 
  -3   9  -1      146.28      122.11      6.06 o 
  -1   9  -1     3699.77     3579.31     44.10 o 
   1   9  -1     5836.86     6081.44     89.63 o 
   3   9  -1     6427.84     6712.33     68.16 o 
   5   9  -1     2256.10     2322.67     27.39 o 
   7   9  -1      904.27      856.40     30.77 o 
   9   9  -1      511.59      502.85     22.48 o 
  11   9  -1      132.45      147.32     16.85 o 
 -10  10  -1      134.12      161.21     17.73 o 
  -8  10  -1      771.70      704.26     24.70 o 
  -6  10  -1     3767.49     3576.60     48.99 o 
  -4  10  -1      196.50      193.47      6.78 o 
  -2  10  -1     4030.00     4123.32     62.29 o 
   0  10  -1    10146.61    10560.18    123.33 o 
   2  10  -1     9990.45    10106.05    127.20 o 
   4  10  -1     2290.79     2369.82     31.88 o 
   6  10  -1     2044.29     2059.36     30.89 o 
   8  10  -1      187.77      190.59     15.08 o 
  10  10  -1      150.81      158.03     16.40 o 
  -9  11  -1      161.87      166.35     15.49 o 
  -7  11  -1      170.95      147.21     14.41 o 
  -5  11  -1      503.60      464.68     10.04 o 
  -3  11  -1      629.37      594.03     14.19 o 
  -1  11  -1     2672.76     2899.02     37.39 o 
   1  11  -1     2947.58     3130.33     49.18 o 
   3  11  -1      779.53      800.79     12.52 o 
   5  11  -1     1833.60     1785.98     22.78 o 
   7  11  -1      475.87      440.65     19.51 o 
   9  11  -1      631.78      552.59     23.66 o 
 -10  12  -1      312.28      323.49     29.14 o 
  -8  12  -1      401.07      446.64     31.90 o 
  -6  12  -1     2353.52     2336.74     35.28 o 
  -4  12  -1     2837.17     2726.67     36.70 o 
  -2  12  -1     4056.21     4512.79     56.40 o 
   0  12  -1     3898.54     3705.67     47.12 o 
   2  12  -1      130.26      168.00     15.02 o 
   4  12  -1     1409.32     1382.50     18.85 o 
   6  12  -1     1794.76     1673.40     35.74 o 
   8  12  -1      527.73      538.75     30.08 o 
  10  12  -1      326.71      315.40     20.32 o 
  -9  13  -1      407.29      404.63     21.91 o 
  -7  13  -1      308.56      307.20     18.07 o 
  -5  13  -1     1718.46     1713.96     25.84 o 
  -3  13  -1     1091.12     1157.92     22.97 o 
  -1  13  -1     8414.22     9278.21    109.58 o 
   1  13  -1     2010.04     1930.84     34.01 o 
   3  13  -1     7826.20     8397.07     98.82 o 
   5  13  -1      180.23      167.10      6.84 o 
   7  13  -1      595.17      542.48     21.03 o 
   9  13  -1      370.48      323.31     19.33 o 
  -8  14  -1      194.87      213.60     15.90 o 
  -6  14  -1     2053.87     2032.50     39.86 o 
  -4  14  -1     1094.55     1060.85     22.22 o 
  -2  14  -1     8456.88     9240.61    109.39 o 
   0  14  -1      882.07      947.77     48.91 o 
   2  14  -1     6021.81     6354.98     94.58 o 
   4  14  -1      331.14      349.75      9.99 o 
   6  14  -1     4988.06     4738.18     90.07 o 
   8  14  -1     1003.75      937.25     28.24 o 
  10  14  -1      169.63      199.19     18.07 o 
  -9  15  -1      108.61      148.82     23.48 o 
  -7  15  -1      258.46      261.67     22.44 o 
  -5  15  -1     1180.75     1131.05     30.21 o 
  -3  15  -1     2107.29     2251.37     39.57 o 
  -1  15  -1     3887.87     4237.49     70.17 o 
   1  15  -1     3159.33     3334.26     54.31 o 
   3  15  -1      575.68      532.82     12.37 o 
   5  15  -1      737.23      724.35     13.49 o 
   7  15  -1      436.42      389.62     16.23 o 
   9  15  -1      848.37      826.01     28.96 o 
  -8  16  -1      182.95      233.11     24.65 o 
  -6  16  -1      367.29      350.97     15.92 o 
  -4  16  -1      176.55      183.35     11.25 o 
  -2  16  -1     3866.25     4303.43     54.79 o 
   0  16  -1     3276.54     3620.67     58.58 o 
   2  16  -1      232.06      238.90     15.68 o 
   4  16  -1     1767.23     1966.41     29.43 o 
   6  16  -1     1998.64     2046.63     63.88 o 
   8  16  -1      261.71      241.80     17.34 o 
  10  16  -1       22.09       38.11     14.63 o 
  -9  17  -1       76.69       85.27     19.84 o 
  -7  17  -1      127.43      134.70     18.80 o 
  -5  17  -1     1332.97     1356.80     33.19 o 
  -3  17  -1      657.85      573.83     17.47 o 
  -1  17  -1     4884.30     4937.03     62.12 o 
   1  17  -1      588.91      572.71     16.21 o 
   3  17  -1     2740.56     3065.57     70.82 o 
   5  17  -1     2142.28     2145.45     32.28 o 
   7  17  -1      238.44      240.19     12.50 o 
   9  17  -1      796.14      799.08     33.82 o 
  -8  18  -1      188.97      251.65     24.33 o 
  -6  18  -1      136.75      133.64     11.96 o 
  -4  18  -1     1711.98     1703.86     33.19 o 
  -2  18  -1      397.88      351.59     10.02 o 
   0  18  -1      678.66      748.64     19.13 o 
   2  18  -1     1862.95     2056.99     76.56 o 
   4  18  -1      887.24      929.17     18.51 o 
   6  18  -1     1133.72     1130.84     42.67 o 
   8  18  -1     1254.79     1156.13     32.48 o 
  10  18  -1      163.45      177.86     22.90 o 
  -9  19  -1      637.58      672.67     40.00 o 
  -7  19  -1      137.38      118.77     20.42 o 
  -5  19  -1      798.24      754.43     21.04 o 
  -3  19  -1       89.20       92.08      6.71 o 
  -1  19  -1     1738.60     1750.57     26.13 o 
   1  19  -1      390.66      368.56     27.90 o 
   3  19  -1     1701.51     1701.43     29.41 o 
   5  19  -1     1316.19     1277.85     30.52 o 
   7  19  -1       52.97       54.77      8.47 o 
   9  19  -1     1065.75     1096.50     55.64 o 
  -8  20  -1     1131.03     1072.95     46.25 o 
  -6  20  -1      566.51      579.33     20.46 o 
  -4  20  -1     1957.45     1809.24     28.50 o 
  -2  20  -1      517.42      581.33     43.30 o 
   0  20  -1     3791.20     3863.64     64.28 o 
   2  20  -1       95.93       91.66      8.13 o 
   4  20  -1      777.38      762.53     17.21 o 
   6  20  -1      369.62      340.43     17.16 o 
   8  20  -1      990.75      985.42     30.58 o 
  10  20  -1      421.06      431.10     32.23 o 
  -9  21  -1      847.32      879.32     46.31 o 
  -7  21  -1      155.60      164.82     21.98 o 
  -5  21  -1     1721.34     1773.18     61.30 o 
  -3  21  -1      962.46      950.76     18.34 o 
  -1  21  -1       69.67       71.02      5.10 o 
   1  21  -1     1778.78     1800.60     35.94 o 
   3  21  -1      910.12      923.38     19.14 o 
   5  21  -1       81.19       71.38      7.70 o 
   7  21  -1     1027.44      945.33     41.17 o 
   9  21  -1      464.14      475.79     35.71 o 
  -8  22  -1      419.32      488.47     34.47 o 
  -6  22  -1      454.48      458.06     19.79 o 
  -4  22  -1     1216.67     1230.43     28.36 o 
  -2  22  -1     5257.55     5221.07     66.45 o 
   0  22  -1     1066.06     1100.41     26.28 o 
   2  22  -1     3238.88     3210.44     67.45 o 
   4  22  -1      847.17      835.96     18.68 o 
   6  22  -1     1290.71     1284.67     31.62 o 
   8  22  -1      681.45      616.41     37.66 o 
  -7  23  -1      126.54      123.52     20.10 o 
  -5  23  -1      173.78      155.78     17.56 o 
  -3  23  -1      638.45      608.20     19.74 o 
  -1  23  -1     1113.95     1132.14     27.07 o 
   1  23  -1     2387.87     2326.18     44.47 o 
   3  23  -1      941.45      950.68     20.23 o 
   5  23  -1      264.67      258.47     12.03 o 
   7  23  -1      231.95      241.70     16.89 o 
   9  23  -1      822.84      794.24     44.03 o 
  -8  24  -1      448.75      507.34     34.73 o 
  -6  24  -1      115.22      104.18     16.10 o 
  -4  24  -1      417.95      368.19     23.90 o 
  -2  24  -1     1074.73     1112.71     27.44 o 
   0  24  -1      706.62      623.69     24.26 o 
   2  24  -1      145.21      135.41     10.39 o 
   4  24  -1      566.40      528.68     15.59 o 
   6  24  -1      173.88      166.75     13.98 o 
   8  24  -1      676.20      613.75     37.92 o 
  -7  25  -1      469.21      493.55     32.33 o 
  -5  25  -1      798.71      729.00     34.28 o 
  -3  25  -1      122.60      108.57     10.76 o 
  -1  25  -1     2716.69     2619.03     49.42 o 
   1  25  -1      193.19      166.38     16.85 o 
   3  25  -1      953.28      972.96     21.20 o 
   5  25  -1      583.60      586.95     16.89 o 
   7  25  -1     1145.16     1146.54     32.52 o 
   9  25  -1      189.21      180.69     25.95 o 
  -8  26  -1       90.18      110.25     23.29 o 
  -6  26  -1      369.74      386.94     26.86 o 
  -4  26  -1      410.76      405.49     17.76 o 
  -2  26  -1      783.53      747.99     22.75 o 
   0  26  -1      992.02     1049.52     27.59 o 
   2  26  -1     3490.40     3431.48     61.51 o 
   4  26  -1      377.98      412.60     23.92 o 
   6  26  -1     1532.05     1541.72     37.59 o 
   8  26  -1       75.20       75.32     20.68 o 
  -7  27  -1      126.79      103.81     21.53 o 
  -5  27  -1     1433.94     1485.00     51.90 o 
  -3  27  -1      169.00      171.06     12.67 o 
  -1  27  -1     2305.62     2188.34     87.78 o 
   1  27  -1     1472.27     1425.22     33.92 o 
   3  27  -1      216.30      214.35     14.24 o 
   5  27  -1      171.07      171.49     11.24 o 
   7  27  -1       79.21      100.86     26.73 o 
  -6  28  -1      290.79      292.89     25.24 o 
  -4  28  -1     1319.53     1318.52     32.92 o 
  -2  28  -1     1153.01     1061.55     28.47 o 
   0  28  -1      366.01      339.26     17.36 o 
   2  28  -1       15.29       15.01      8.50 o 
   4  28  -1      643.10      652.21     18.45 o 
   6  28  -1      596.22      608.16     24.79 o 
   8  28  -1      671.17      735.90     42.99 o 
  -7  29  -1      193.62      238.64     25.63 o 
  -5  29  -1      794.06      776.61     37.86 o 
  -3  29  -1      450.64      509.56     20.68 o 
  -1  29  -1      904.94      894.35     26.63 o 
   1  29  -1     1122.50     1102.84     29.62 o 
   3  29  -1      643.60      636.91     28.52 o 
   5  29  -1      135.79      116.68     10.37 o 
   7  29  -1      447.71      457.23     23.97 o 
  -6  30  -1     1400.67     1478.95     54.70 o 
  -4  30  -1      307.49      281.04     17.51 o 
  -2  30  -1     3843.34     3735.43     68.42 o 
   0  30  -1       79.81       83.52     17.01 o 
   2  30  -1     3065.27     3047.22     58.23 o 
   4  30  -1      324.97      319.87     16.49 o 
   6  30  -1     1014.72     1050.29     32.02 o 
   8  30  -1      358.14      376.53     33.43 o 
  -5  31  -1      381.62      356.05     28.62 o 
  -3  31  -1      936.15      966.32     28.79 o 
  -1  31  -1      641.74      623.54     23.45 o 
   1  31  -1      458.87      441.29     19.98 o 
   3  31  -1     1206.19     1146.91     31.52 o 
   5  31  -1      609.44      587.47     18.82 o 
   7  31  -1      175.99      197.52     17.69 o 
  -6  32  -1      234.51      227.39     24.59 o 
  -4  32  -1      411.81      396.62     20.21 o 
  -2  32  -1      272.63      262.46     19.68 o 
   0  32  -1      106.06      103.94     12.74 o 
   2  32  -1      438.09      430.90     19.97 o 
   4  32  -1      134.73      123.43     11.18 o 
   6  32  -1       87.65       81.11     14.53 o 
  -5  33  -1      921.10      992.04     45.20 o 
  -3  33  -1      729.05      790.47     27.29 o 
  -1  33  -1      620.99      581.88     23.29 o 
   1  33  -1      870.40      895.46     28.72 o 
   3  33  -1     1042.93     1024.97     24.86 o 
   5  33  -1      410.88      461.65     23.70 o 
   7  33  -1      246.93      243.56     19.82 o 
  -6  34  -1       63.64       77.08     18.41 o 
  -4  34  -1      121.10      122.40     21.79 o 
  -2  34  -1      568.80      548.77     23.29 o 
   0  34  -1        4.96        3.18      9.38 o 
   2  34  -1     1383.44     1379.30     36.79 o 
   4  34  -1       96.93      113.80     11.30 o 
   6  34  -1      121.80       96.11     15.10 o 
  -5  35  -1      419.20      478.26     33.76 o 
  -3  35  -1      249.46      224.90     17.14 o 
  -1  35  -1      830.07      792.32     27.91 o 
   1  35  -1      140.59      136.23     14.22 o 
   3  35  -1      202.87      196.15     13.00 o 
   5  35  -1      326.83      355.53     22.23 o 
  -4  36  -1     1677.50     1805.62     44.46 o 
  -2  36  -1      554.36      528.29     24.08 o 
   0  36  -1     1101.48     1122.17     33.18 o 
   2  36  -1       13.16       15.00     10.97 o 
   4  36  -1      293.83      303.19     16.16 o 
  -3  37  -1     1171.10     1113.40     34.30 o 
  -1  37  -1      244.49      256.52     18.44 o 
   1  37  -1       95.51      115.75     14.28 o 
   3  37  -1      474.16      493.22     19.04 o 
   5  37  -1      498.05      505.69     27.74 o 
  -4  38  -1      171.49      163.06     23.35 o 
  -2  38  -1     1267.91     1244.78     36.76 o 
   0  38  -1       31.66       38.00     12.45 o 
   2  38  -1      641.78      728.68     36.29 o 
   4  38  -1        6.68        4.93      9.85 o 
  -3  39  -1       89.73       94.09     14.53 o 
  -1  39  -1      609.47      608.51     26.70 o 
   1  39  -1      366.65      418.46     33.37 o 
   3  39  -1       43.28       45.81     10.47 o 
  -2  40  -1       73.24       56.77     13.29 o 
   0  40  -1       44.11       27.07     13.02 o 
   2  40  -1      138.48      118.80     16.04 o 
  -1  41  -1      442.42      425.30     23.81 o 
   1  41  -1       82.21       97.32     27.48 o 
 -10   0   0      898.18      892.52     44.03 o 
  -8   0   0     2250.31     2175.10     63.74 o 
  -6   0   0     1503.03     1465.22     43.84 o 
  -4   0   0     8790.38     8743.60    175.49 o 
  -2   0   0    15745.87    16455.55    342.91 o 
   2   0   0    15732.09    16184.64    324.11 o 
   4   0   0     8756.29     8850.20    176.46 o 
   6   0   0     1505.37     1436.93     43.77 o 
   8   0   0     2264.02     2245.09     65.04 o 
  10   0   0      895.29      865.33     42.02 o 
 -11   1   0      211.84      250.98     20.71 o 
  -9   1   0     1059.44     1005.76     30.44 o 
  -7   1   0      603.98      560.97     20.45 o 
  -5   1   0      297.69      337.77     13.48 o 
  -3   1   0     5037.07     5051.20     59.83 o 
  -1   1   0    12748.77    12562.26    129.52 o 
   1   1   0    12824.42    12757.60    149.01 o 
   3   1   0     5026.13     5110.87     73.56 o 
   5   1   0      282.65      291.14     16.98 o 
   7   1   0      605.20      568.77     65.30 o 
   9   1   0     1079.29      991.24     35.22 o 
  11   1   0      207.73      252.47     20.32 o 
 -10   2   0      465.04      421.48     23.66 o 
  -8   2   0      530.45      541.96     22.19 o 
  -6   2   0      581.63      523.16     18.05 o 
  -4   2   0     1407.64     1518.38     21.38 o 
  -2   2   0    21997.90    22818.34    212.88 o 
   2   2   0    21702.19    22777.63    261.40 o 
   4   2   0     1397.80     1455.90     28.15 o 
   6   2   0      607.73      538.47     18.63 o 
   8   2   0      536.78      539.69     21.11 o 
  10   2   0      471.38      446.41     22.58 o 
 -11   3   0      249.30      235.74     19.41 o 
  -9   3   0      311.80      270.10     17.86 o 
  -7   3   0      385.76      378.11     17.73 o 
  -5   3   0      692.21      740.02     13.64 o 
  -3   3   0     5587.40     5772.24     67.10 o 
  -1   3   0     6593.25     6828.63     78.68 o 
   1   3   0     6575.62     6731.92    113.42 o 
   3   3   0     5531.27     5659.53     66.62 o 
   5   3   0      669.67      730.87     25.46 o 
   7   3   0      386.55      363.59     18.26 o 
   9   3   0      313.97      286.87     17.94 o 
  11   3   0      254.66      236.63     19.76 o 
 -10   4   0      133.70      147.52     16.22 o 
  -8   4   0      412.05      366.98     18.82 o 
  -6   4   0      774.79      692.98     25.27 o 
  -4   4   0     3090.56     3420.90     51.51 o 
  -2   4   0      492.47      461.19      8.39 o 
   0   4   0     2091.27     2020.82     23.10 o 
   2   4   0      491.91      453.46      7.12 o 
   4   4   0     3085.96     3403.13     42.66 o 
   6   4   0      775.04      699.88     20.58 o 
   8   4   0      412.30      389.52     24.78 o 
  10   4   0      134.22      152.05     16.26 o 
  -9   5   0      367.92      356.23     20.05 o 
  -7   5   0     1370.42     1319.08     31.69 o 
  -5   5   0      418.65      424.49     10.68 o 
  -3   5   0     8335.35     8425.13     84.05 o 
  -1   5   0     9751.28     9723.33    139.06 o 
   1   5   0     9826.40     9757.98    112.71 o 
   3   5   0     8273.56     8467.31     96.70 o 
   5   5   0      422.22      425.74     15.06 o 
   7   5   0     1393.01     1291.55     44.26 o 
   9   5   0      367.31      304.30     18.99 o 
 -10   6   0      436.34      379.44     26.28 o 
  -8   6   0      355.81      326.62     18.67 o 
  -6   6   0     3044.09     3033.00     53.71 o 
  -4   6   0     4980.94     5395.98     55.80 o 
  -2   6   0     6412.75     6691.38    111.77 o 
   0   6   0      590.13      522.25     10.97 o 
   2   6   0     6556.08     6727.64     77.38 o 
   4   6   0     4982.74     5413.68     64.88 o 
   6   6   0     3013.49     2980.73     52.38 o 
   8   6   0      350.15      312.36     17.28 o 
  10   6   0      435.52      420.03     23.22 o 
  -9   7   0       62.11       44.55     12.03 o 
  -7   7   0     1775.23     1730.36     37.11 o 
  -5   7   0      521.48      564.14     12.93 o 
  -3   7   0     3692.12     3776.28     45.53 o 
  -1   7   0    61575.29    63849.96   1248.69 o 
   1   7   0    61873.38    63509.33    842.04 o 
   3   7   0     3685.66     3737.28     39.61 o 
   5   7   0      546.52      615.16     15.29 o 
   7   7   0     1762.10     1710.45     47.97 o 
   9   7   0       60.08       47.65     12.31 o 
 -10   8   0      540.94      524.76     24.28 o 
  -8   8   0      999.48      896.84     26.97 o 
  -6   8   0     1944.70     1945.72     29.74 o 
  -4   8   0    10215.03    10257.13    102.18 o 
  -2   8   0      994.02     1012.95     18.41 o 
   0   8   0    13857.46    13905.59    153.36 o 
   2   8   0      998.61      998.60     18.51 o 
   4   8   0    10261.83    10224.41    142.42 o 
   6   8   0     1941.09     1926.99     29.47 o 
   8   8   0      992.93      928.55     37.20 o 
  10   8   0      543.06      513.67     24.62 o 
  -9   9   0      147.57      148.53     15.75 o 
  -7   9   0     1473.70     1353.28     32.79 o 
  -5   9   0     1077.41     1025.18     14.62 o 
  -3   9   0     8700.12     9551.63    111.15 o 
  -1   9   0     6304.91     6640.72    159.74 o 
   1   9   0     6205.37     6652.09    200.77 o 
   3   9   0     8816.93     9727.94    111.23 o 
   5   9   0     1073.61     1001.57     18.57 o 
   7   9   0     1477.67     1394.29     32.68 o 
   9   9   0      139.72      128.30     14.59 o 
 -10  10   0      344.01      331.98     20.70 o 
  -8  10   0      407.77      445.11     19.93 o 
  -6  10   0     5416.87     5390.43     68.26 o 
  -4  10   0     1230.13     1221.61     16.57 o 
  -2  10   0     7546.13     8382.74    121.44 o 
   0  10   0       28.66       25.91      2.76 o 
   2  10   0     7703.38     8522.35     98.44 o 
   4  10   0     1229.67     1212.31     16.70 o 
   6  10   0     5426.34     5390.57     93.18 o 
   8  10   0      400.85      416.48     32.39 o 
  10  10   0      339.36      312.99     20.68 o 
  -9  11   0      275.29      298.04     18.85 o 
  -7  11   0     2695.69     2588.87     49.56 o 
  -5  11   0      765.71      815.01     13.27 o 
  -3  11   0      581.75      586.59     13.98 o 
  -1  11   0     4194.88     4402.89     53.86 o 
   1  11   0     4227.62     4383.58     54.26 o 
   3  11   0      604.48      586.01     10.44 o 
   5  11   0      744.79      778.44     16.80 o 
   7  11   0     2709.73     2610.14     50.04 o 
   9  11   0      273.67      237.10     18.00 o 
 -10  12   0       86.19       95.15     15.68 o 
  -8  12   0      386.55      361.36     18.99 o 
  -6  12   0      117.88      110.98      7.83 o 
  -4  12   0      544.33      543.74     13.62 o 
  -2  12   0      889.93     1024.49     27.90 o 
   0  12   0    22501.44    24453.34    287.80 o 
   2  12   0      891.05     1008.10     20.39 o 
   4  12   0      550.38      540.91     17.66 o 
   6  12   0      119.23      114.06      8.17 o 
   8  12   0      384.40      374.45     20.25 o 
  10  12   0       85.88      113.79     16.24 o 
  -9  13   0      574.83      547.24     23.39 o 
  -7  13   0     1083.24     1087.62     28.74 o 
  -5  13   0      621.41      627.95     13.86 o 
  -3  13   0      271.22      314.61     16.78 o 
  -1  13   0     1777.46     1769.90     24.21 o 
   1  13   0     1742.88     1750.43     24.43 o 
   3  13   0      283.32      308.65      9.53 o 
   5  13   0      644.08      655.96     12.27 o 
   7  13   0     1089.69     1098.89     43.35 o 
   9  13   0      565.04      536.02     24.50 o 
 -10  14   0      257.88      294.71     20.42 o 
  -8  14   0      422.10      471.02     21.27 o 
  -6  14   0      263.69      250.60     21.79 o 
  -4  14   0     1379.43     1455.14     27.25 o 
  -2  14   0     1347.40     1368.26     20.32 o 
   0  14   0        9.01       -0.19      5.46 o 
   2  14   0     1340.21     1330.25     29.50 o 
   4  14   0     1382.04     1448.80     20.23 o 
   6  14   0      247.57      226.43     13.79 o 
   8  14   0      421.78      417.73     22.70 o 
  10  14   0      262.55      309.54     20.67 o 
  -9  15   0      257.19      231.68     25.76 o 
  -7  15   0      888.02      819.15     36.29 o 
  -5  15   0     4031.73     4088.38     64.24 o 
  -3  15   0      411.12      382.40     12.81 o 
  -1  15   0     3924.28     4184.06     52.35 o 
   1  15   0     3943.08     4155.18     65.30 o 
   3  15   0      401.01      345.59     10.26 o 
   5  15   0     4027.44     4115.44     68.96 o 
   7  15   0      888.98      884.28     26.74 o 
   9  15   0      254.99      212.34     18.05 o 
 -10  16   0      221.88      250.03     28.75 o 
  -8  16   0      707.55      675.34     35.32 o 
  -6  16   0      749.77      688.68     20.99 o 
  -4  16   0     2199.21     2052.35     36.61 o 
  -2  16   0     2012.46     2198.90     30.16 o 
   0  16   0     3039.28     3145.17     41.23 o 
   2  16   0     2017.48     2160.84     38.36 o 
   4  16   0     2222.24     2050.61     30.46 o 
   6  16   0      752.13      726.02     18.01 o 
   8  16   0      709.91      683.68     27.25 o 
  10  16   0      226.09      251.47     19.95 o 
  -9  17   0      286.80      266.16     26.41 o 
  -7  17   0      467.73      487.11     28.94 o 
  -5  17   0     1505.07     1495.48     29.54 o 
  -3  17   0     1548.03     1580.59     30.84 o 
  -1  17   0      788.27      764.36     14.35 o 
   1  17   0      773.42      720.87     18.60 o 
   3  17   0     1572.01     1630.83     25.70 o 
   5  17   0     1511.75     1517.37     25.22 o 
   7  17   0      478.35      442.79     20.96 o 
   9  17   0      282.21      293.42     20.22 o 
  -8  18   0      324.32      375.43     29.85 o 
  -6  18   0      980.07      945.95     32.26 o 
  -4  18   0      451.70      468.70     14.94 o 
  -2  18   0     2015.89     1889.17     26.78 o 
   0  18   0     1000.82      948.99     15.85 o 
   2  18   0     1937.87     1778.71     34.49 o 
   4  18   0      452.84      482.26     15.72 o 
   6  18   0      956.08      907.42     34.21 o 
   8  18   0      322.23      310.64     18.96 o 
  -9  19   0      193.33      207.36     24.98 o 
  -7  19   0      433.15      442.75     28.36 o 
  -5  19   0      826.90      759.26     19.95 o 
  -3  19   0      373.34      346.60     12.61 o 
  -1  19   0      224.36      234.25      8.18 o 
   1  19   0      229.44      232.99     11.37 o 
   3  19   0      355.97      335.68     11.72 o 
   5  19   0      810.54      730.21     16.89 o 
   7  19   0      448.73      429.47     25.24 o 
   9  19   0      196.64      227.81     18.44 o 
  -8  20   0      102.10      132.69     22.50 o 
  -6  20   0      182.73      184.10     12.68 o 
  -4  20   0      224.57      220.62     12.44 o 
  -2  20   0     2219.09     2239.46     42.21 o 
   0  20   0     1230.05     1226.75     33.27 o 
   2  20   0     2222.42     2298.57     41.81 o 
   4  20   0      222.08      202.20     10.05 o 
   6  20   0      184.32      201.10     28.46 o 
   8  20   0      103.42      131.80     15.38 o 
  -9  21   0      193.50      190.12     26.41 o 
  -7  21   0      190.95      181.20     13.64 o 
  -5  21   0      268.63      285.56     26.31 o 
  -3  21   0      493.21      486.69     11.91 o 
  -1  21   0     1391.85     1417.55     31.89 o 
   1  21   0     1408.37     1455.39     60.39 o 
   3  21   0      479.61      458.08     15.57 o 
   5  21   0      267.13      270.10     11.70 o 
   7  21   0      193.23      214.63     24.07 o 
   9  21   0      192.50      214.45     28.23 o 
  -8  22   0       25.86       16.13     16.39 o 
  -6  22   0      401.18      386.68     25.04 o 
  -4  22   0     1102.86     1062.48     25.92 o 
  -2  22   0      974.99     1024.81     25.23 o 
   0  22   0      103.13      139.62      9.96 o 
   2  22   0      962.83      993.78     24.76 o 
   4  22   0     1097.07     1067.79     21.41 o 
   6  22   0      395.99      377.04     19.04 o 
   8  22   0       26.23        0.07     16.85 o 
  -9  23   0      600.42      727.64     42.47 o 
  -7  23   0      556.04      550.32     22.19 o 
  -5  23   0      525.78      512.66     20.59 o 
  -3  23   0     3249.42     3186.52     56.06 o 
  -1  23   0     3153.83     3124.61     66.28 o 
   1  23   0     3139.18     3057.81     54.68 o 
   3  23   0     3229.76     3151.32     45.62 o 
   5  23   0      532.69      531.97     15.72 o 
   7  23   0      557.94      629.29     36.42 o 
   9  23   0      604.70      620.38     39.61 o 
  -8  24   0      401.67      409.51     32.72 o 
  -6  24   0      688.11      715.47     32.98 o 
  -4  24   0     2410.25     2552.29     47.49 o 
  -2  24   0      249.56      247.50     10.13 o 
   0  24   0     3888.73     3864.97    115.29 o 
   2  24   0      246.41      224.13     12.93 o 
   4  24   0     2417.06     2462.86     38.60 o 
   6  24   0      682.92      678.66     33.63 o 
   8  24   0      392.47      415.49     32.46 o 
  -7  25   0      281.19      320.18     29.98 o 
  -5  25   0      359.82      348.59     15.65 o 
  -3  25   0     1209.50     1145.43     28.39 o 
  -1  25   0      193.29      187.57     12.01 o 
   1  25   0      195.12      174.86     11.78 o 
   3  25   0     1176.49     1101.81     23.21 o 
   5  25   0      358.12      332.61     13.49 o 
   7  25   0      280.32      298.13     29.17 o 
  -8  26   0      232.75      244.76     26.73 o 
  -6  26   0     1038.42      961.92     40.52 o 
  -4  26   0     1043.94      974.27     30.57 o 
  -2  26   0     1488.22     1383.06     32.25 o 
   0  26   0      109.15       94.58     10.69 o 
   2  26   0     1454.92     1352.37     41.82 o 
   4  26   0     1042.14      967.79     34.57 o 
   6  26   0     1034.87     1047.48     40.13 o 
   8  26   0      231.46      227.98     28.62 o 
  -7  27   0      187.80      213.92     16.11 o 
  -5  27   0      478.06      477.55     29.14 o 
  -3  27   0     1269.64     1186.15     67.87 o 
  -1  27   0     1173.15     1060.07     28.21 o 
   1  27   0     1148.72     1110.94     28.85 o 
   3  27   0     1259.37     1218.89     56.16 o 
   5  27   0      483.03      483.22     16.32 o 
   7  27   0      187.61      230.23     17.64 o 
  -8  28   0      161.32      223.03     28.16 o 
  -6  28   0      548.62      512.41     30.90 o 
  -4  28   0      126.44      128.44     12.47 o 
  -2  28   0     1141.37     1106.59     46.54 o 
   0  28   0      788.24      714.47     22.85 o 
   2  28   0     1144.83     1108.12     29.11 o 
   4  28   0      126.86      132.09     10.21 o 
   6  28   0      547.44      548.29     24.04 o 
   8  28   0      160.93      167.16     27.77 o 
  -7  29   0      735.91      768.24     27.52 o 
  -5  29   0      341.63      341.41     26.34 o 
  -3  29   0     1358.91     1365.50     33.80 o 
  -1  29   0      694.34      679.03     27.32 o 
   1  29   0      709.09      679.93     22.72 o 
   3  29   0     1382.73     1390.36     28.01 o 
   5  29   0      342.12      345.63     19.14 o 
   7  29   0      726.06      747.15     28.90 o 
  -6  30   0      197.43      226.35     22.77 o 
  -4  30   0      298.21      272.59     16.84 o 
  -2  30   0     1060.90     1047.89     29.20 o 
   0  30   0       53.85       46.67     10.12 o 
   2  30   0     1052.17     1050.10     29.70 o 
   4  30   0      299.58      275.55     13.90 o 
   6  30   0      194.97      207.59     17.37 o 
  -7  31   0      684.00      746.66     28.06 o 
  -5  31   0      879.68      876.39     40.33 o 
  -3  31   0     1318.84     1208.46     32.77 o 
  -1  31   0      526.68      489.91     20.87 o 
   1  31   0      519.39      539.14     28.07 o 
   3  31   0     1325.89     1263.76     27.10 o 
   5  31   0      890.84      943.61     30.42 o 
   7  31   0      689.40      728.09     29.18 o 
  -6  32   0      398.77      344.01     28.94 o 
  -4  32   0     1270.83     1243.30     33.55 o 
  -2  32   0      340.44      334.90     18.72 o 
   0  32   0      556.82      563.27     22.67 o 
   2  32   0      340.26      320.53     18.51 o 
   4  32   0     1272.28     1234.50     27.51 o 
   6  32   0      400.61      393.07     45.37 o 
  -5  33   0       27.44        9.82     15.35 o 
  -3  33   0      798.30      840.59     36.29 o 
  -1  33   0      657.80      658.75     24.28 o 
   1  33   0      635.16      634.95     32.33 o 
   3  33   0      811.69      813.96     22.19 o 
   5  33   0       26.70       19.82     12.54 o 
  -6  34   0      963.72     1098.32     48.07 o 
  -4  34   0      191.44      204.37     16.09 o 
  -2  34   0     1527.25     1487.37     38.60 o 
   0  34   0      189.65      220.49     24.62 o 
   2  34   0     1561.57     1487.99     37.96 o 
   4  34   0      193.29      197.95     13.03 o 
   6  34   0      966.51     1020.24     34.49 o 
  -5  35   0      381.57      411.01     30.44 o 
  -3  35   0       95.62       91.16     13.25 o 
  -1  35   0       93.53      118.31     13.54 o 
   1  35   0       96.48      114.30     27.68 o 
   3  35   0       99.68       95.26     11.43 o 
   5  35   0      379.62      402.62     23.38 o 
  -4  36   0      345.77      344.45     43.45 o 
  -2  36   0      421.97      419.57     21.94 o 
   0  36   0       68.71       75.91     15.16 o 
   2  36   0      414.72      387.20     21.42 o 
   4  36   0      347.82      340.90     31.94 o 
  -5  37   0      290.73      319.36     30.38 o 
  -3  37   0     1391.43     1327.75     37.50 o 
  -1  37   0       90.29       75.85     13.06 o 
   1  37   0       88.12       94.84     14.25 o 
   3  37   0     1397.35     1445.25     31.97 o 
   5  37   0      300.52      285.38     21.34 o 
  -4  38   0       55.22       81.12     15.58 o 
  -2  38   0      488.47      519.28     24.33 o 
   0  38   0       29.75       33.57     11.89 o 
   2  38   0      484.00      486.44     23.41 o 
   4  38   0       54.82       62.60     11.82 o 
  -3  39   0      184.94      234.78     18.02 o 
  -1  39   0      372.00      365.01     21.57 o 
   1  39   0      371.55      374.38     21.80 o 
   3  39   0      179.96      238.12     17.11 o 
  -2  40   0       83.58       70.74     13.75 o 
   0  40   0      432.74      444.97     24.19 o 
   2  40   0       83.33       76.94     14.57 o 
  -1  41   0      100.14      105.20     15.73 o 
   1  41   0       96.94      105.07     18.41 o 
 -11   1   1      160.91      140.12     25.72 o 
  -9   1   1      134.18      121.82     21.33 o 
  -7   1   1      211.45      209.69     13.19 o 
  -5   1   1     3149.31     3187.14     52.11 o 
  -3   1   1      909.03      870.98     17.59 o 
  -1   1   1    11489.75    11401.38    236.76 o 
   1   1   1     3955.82     4000.04     48.69 o 
   3   1   1     6753.34     7440.47    106.10 o 
   5   1   1      364.72      332.45     30.77 o 
   7   1   1      317.67      274.47     16.46 o 
   9   1   1      757.12      658.23     70.38 o 
 -10   2   1      435.43      395.24     25.04 o 
  -8   2   1      390.05      399.55     18.99 o 
  -6   2   1     1780.49     1824.40     35.57 o 
  -4   2   1     3825.62     3904.04     47.53 o 
  -2   2   1    26454.26    26778.52    311.82 o 
   0   2   1     2149.11     2019.28     32.65 o 
   2   2   1    15938.01    15929.47    181.29 o 
   4   2   1     1138.74     1221.66     24.81 o 
   6   2   1     2181.27     1971.34     41.53 o 
   8   2   1      937.30      929.12     27.86 o 
  10   2   1      137.23      172.39     17.45 o 
 -11   3   1      273.63      292.72     21.07 o 
  -9   3   1      795.64      745.96     25.96 o 
  -7   3   1       90.21       84.18     10.15 o 
  -5   3   1     4278.15     4384.72     54.61 o 
  -3   3   1    16925.39    17152.15    194.55 o 
  -1   3   1     6722.06     6906.08     80.61 o 
   1   3   1     1459.80     1351.69     29.64 o 
   3   3   1      268.52      274.15     10.78 o 
   5   3   1     2614.66     2704.68     47.19 o 
   7   3   1     1983.45     1845.96     39.25 o 
   9   3   1      475.29      489.56     21.94 o 
 -10   4   1     1393.20     1418.76     39.45 o 
  -8   4   1     1055.59     1008.70     28.28 o 
  -6   4   1      458.42      428.07     13.96 o 
  -4   4   1    10569.04    10803.98    123.68 o 
  -2   4   1     1240.44     1136.08     15.45 o 
   0   4   1    14241.01    14562.34    176.53 o 
   2   4   1     7706.75     8189.10     81.56 o 
   4   4   1      786.33      683.59     18.32 o 
   6   4   1     2068.43     1978.35     39.53 o 
   8   4   1     3191.68     2965.21     56.32 o 
  10   4   1      631.46      654.95     27.89 o 
 -11   5   1       63.43       82.62     15.34 o 
  -9   5   1      890.80      879.16     28.40 o 
  -7   5   1       72.93       64.78      9.88 o 
  -5   5   1     3262.03     3307.02     42.47 o 
  -3   5   1      628.04      666.76      9.67 o 
  -1   5   1     9114.55     8881.87    128.75 o 
   1   5   1    18875.52    19420.05    175.32 o 
   3   5   1     2764.84     2809.64     35.55 o 
   5   5   1      608.58      593.73     18.67 o 
   7   5   1      920.68      842.99     25.09 o 
   9   5   1      404.57      395.44     21.73 o 
 -10   6   1      365.49      332.55     25.17 o 
  -8   6   1      346.95      350.44     18.08 o 
  -6   6   1      720.30      626.45     13.83 o 
  -4   6   1     4135.33     4326.80     53.90 o 
  -2   6   1    23204.09    22437.68    282.58 o 
   0   6   1      405.48      398.88      6.27 o 
   2   6   1     3423.00     3578.81     44.17 o 
   4   6   1      479.37      491.23     11.67 o 
   6   6   1      936.68      866.28     23.87 o 
   8   6   1      558.82      532.40     21.68 o 
  10   6   1      462.81      491.86     24.38 o 
 -11   7   1       16.39       21.74     13.75 o 
  -9   7   1      930.69      917.54     29.07 o 
  -7   7   1      830.28      785.31     23.10 o 
  -5   7   1     5191.79     5219.87     65.06 o 
  -3   7   1     4794.15     4762.61     56.49 o 
  -1   7   1    58020.13    57843.82   1376.05 o 
   1   7   1    15523.63    15877.84    222.54 o 
   3   7   1     2675.69     2518.41     33.28 o 
   5   7   1     1592.35     1558.70     31.73 o 
   7   7   1      545.91      510.22     20.19 o 
   9   7   1      795.18      723.29     26.66 o 
 -10   8   1      550.60      518.90     24.58 o 
  -8   8   1      493.10      407.03     18.88 o 
  -6   8   1      768.34      786.69     16.28 o 
  -4   8   1      492.16      495.53      8.94 o 
  -2   8   1      135.18      134.44      7.87 o 
   0   8   1     5279.84     5376.70     64.63 o 
   2   8   1      723.15      667.25     14.25 o 
   4   8   1     3616.89     3957.09     50.04 o 
   6   8   1      113.51       94.52     10.76 o 
   8   8   1      380.97      345.51     18.58 o 
  10   8   1       12.46       16.67     12.67 o 
 -11   9   1      128.80      118.87     16.62 o 
  -9   9   1      509.30      523.24     23.18 o 
  -7   9   1      876.42      860.58     24.94 o 
  -5   9   1     2272.26     2366.53     38.30 o 
  -3   9   1     6372.96     6665.92     78.50 o 
  -1   9   1     5933.36     6219.15     74.18 o 
   1   9   1     3627.38     3538.25     44.48 o 
   3   9   1      153.42      139.13      8.40 o 
   5   9   1      795.40      790.00     16.63 o 
   7   9   1      560.90      535.60     20.74 o 
   9   9   1      633.56      643.12     25.96 o 
 -10  10   1      153.85      164.75     15.91 o 
  -8  10   1      196.92      218.24     15.30 o 
  -6  10   1     2049.01     2021.26     31.04 o 
  -4  10   1     2289.50     2334.73     31.18 o 
  -2  10   1    10078.73    10174.57    144.41 o 
   0  10   1    10151.75    10558.12    124.63 o 
   2  10   1     4067.16     4110.15     39.48 o 
   4  10   1      196.41      177.41     12.09 o 
   6  10   1     3738.61     3579.88     61.26 o 
   8  10   1      775.50      719.40     25.27 o 
  10  10   1      135.77      145.35     16.88 o 
  -9  11   1      642.46      606.05     24.36 o 
  -7  11   1      488.17      488.77     19.04 o 
  -5  11   1     1867.85     1794.24     22.62 o 
  -3  11   1      807.28      826.45     17.19 o 
  -1  11   1     2925.96     3135.28     40.27 o 
   1  11   1     2738.54     2932.70     37.78 o 
   3  11   1      599.66      567.97     10.61 o 
   5  11   1      501.29      449.67     13.09 o 
   7  11   1      165.67      149.96     13.69 o 
   9  11   1      158.86      154.04     15.48 o 
 -10  12   1      325.00      322.92     20.74 o 
  -8  12   1      560.05      506.51     21.96 o 
  -6  12   1     1786.97     1756.76     34.19 o 
  -4  12   1     1408.37     1398.03     25.39 o 
  -2  12   1      126.47      156.32      8.48 o 
   0  12   1     3905.61     3830.70     47.84 o 
   2  12   1     4063.64     4572.46     49.12 o 
   4  12   1     2854.16     2715.78     46.65 o 
   6  12   1     2344.50     2216.94     54.91 o 
   8  12   1      388.97      401.84     21.09 o 
  10  12   1      314.48      315.21     21.26 o 
  -9  13   1      366.14      363.41     40.85 o 
  -7  13   1      599.00      588.84     20.95 o 
  -5  13   1      191.86      181.93      8.90 o 
  -3  13   1     7796.92     8343.37    121.83 o 
  -1  13   1     2047.18     2001.11     27.63 o 
   1  13   1     8522.45     9259.97    110.72 o 
   3  13   1     1100.23     1112.35     18.96 o 
   5  13   1     1700.68     1653.80     31.09 o 
   7  13   1      303.23      282.47     17.13 o 
   9  13   1      414.02      430.96     23.32 o 
 -10  14   1      171.24      203.18     17.23 o 
  -8  14   1     1006.06      961.43     28.09 o 
  -6  14   1     4992.04     4687.18     61.74 o 
  -4  14   1      325.28      351.55     11.81 o 
  -2  14   1     5917.93     6332.28     94.56 o 
   0  14   1      883.72      903.91     15.46 o 
   2  14   1     8568.78     9149.58     94.71 o 
   4  14   1     1091.64     1025.10     16.55 o 
   6  14   1     2051.03     2037.73     32.78 o 
   8  14   1      191.65      172.97     16.49 o 
  -9  15   1      836.93      867.21     29.13 o 
  -7  15   1      423.05      380.83     16.03 o 
  -5  15   1      740.81      747.68     17.67 o 
  -3  15   1      557.89      530.77     14.86 o 
  -1  15   1     3145.13     3383.33     67.74 o 
   1  15   1     3837.08     4185.77     53.67 o 
   3  15   1     2143.17     2285.10     32.66 o 
   5  15   1     1160.21     1053.43     29.11 o 
   7  15   1      246.89      249.72     16.45 o 
   9  15   1      113.06      130.81     37.11 o 
 -10  16   1       22.41       42.15     20.16 o 
  -8  16   1      263.70      260.63     23.55 o 
  -6  16   1     1994.27     2004.66     39.78 o 
  -4  16   1     1773.82     1975.94     35.51 o 
  -2  16   1      230.69      255.30     23.45 o 
   0  16   1     3276.89     3641.14     47.27 o 
   2  16   1     3869.83     4292.55     55.33 o 
   4  16   1      177.76      173.77      9.65 o 
   6  16   1      367.66      337.66     13.77 o 
   8  16   1      184.35      196.27     17.89 o 
  -9  17   1      791.44      885.95     43.06 o 
  -7  17   1      239.97      255.03     23.16 o 
  -5  17   1     2148.55     2180.27     38.59 o 
  -3  17   1     2712.08     2896.04     49.99 o 
  -1  17   1      598.13      590.20     12.36 o 
   1  17   1     4905.12     4992.70     62.92 o 
   3  17   1      660.01      574.75     18.62 o 
   5  17   1     1345.26     1375.99     25.46 o 
   7  17   1      128.31      144.70     13.90 o 
   9  17   1       77.81       94.73     15.82 o 
 -10  18   1      165.61      148.75     25.11 o 
  -8  18   1     1255.61     1198.81     47.16 o 
  -6  18   1     1161.36     1089.14     37.07 o 
  -4  18   1      882.69      917.81     21.69 o 
  -2  18   1     1920.60     2115.17     32.39 o 
   0  18   1      676.40      746.15     14.15 o 
   2  18   1      415.37      365.92     11.20 o 
   4  18   1     1715.67     1701.67     27.82 o 
   6  18   1      146.12      140.48      9.89 o 
   8  18   1      189.98      221.95     17.20 o 
  -9  19   1     1066.07     1127.39     49.43 o 
  -7  19   1       56.92       64.64     10.10 o 
  -5  19   1     1315.46     1224.45     26.84 o 
  -3  19   1     1701.45     1688.20     25.25 o 
  -1  19   1      378.38      342.68     10.13 o 
   1  19   1     1774.02     1776.85     26.52 o 
   3  19   1       97.90      104.13      7.52 o 
   5  19   1      796.45      731.87     22.73 o 
   7  19   1      130.31      132.36     19.19 o 
   9  19   1      639.28      640.70     27.71 o 
 -10  20   1      422.04      489.45     35.97 o 
  -8  20   1      996.81      988.72     43.32 o 
  -6  20   1      369.09      365.15     22.37 o 
  -4  20   1      768.13      758.37     22.63 o 
  -2  20   1       94.98       87.94      6.47 o 
   0  20   1     3800.37     3924.44     51.42 o 
   2  20   1      516.97      633.64     79.25 o 
   4  20   1     1910.32     1773.66     29.36 o 
   6  20   1      562.12      532.05     25.37 o 
   8  20   1     1134.34     1123.63     33.30 o 
  -9  21   1      457.10      512.08     34.73 o 
  -7  21   1     1032.86      995.26     27.89 o 
  -5  21   1       79.25       67.84     10.05 o 
  -3  21   1      901.90      904.11     22.92 o 
  -1  21   1     1757.06     1800.56     27.77 o 
   1  21   1       72.40       75.18      7.12 o 
   3  21   1      947.82      909.44     19.93 o 
   5  21   1     1748.49     1787.36     30.27 o 
   7  21   1      162.95      194.80     22.83 o 
   9  21   1      847.12      875.74     47.22 o 
  -8  22   1      679.76      649.13     37.46 o 
  -6  22   1     1259.34     1230.81     42.93 o 
  -4  22   1      856.27      837.69     24.00 o 
  -2  22   1     3215.47     3159.05     73.26 o 
   0  22   1     1067.77     1138.24     19.47 o 
   2  22   1     5252.17     5129.93     83.29 o 
   4  22   1     1211.03     1199.68     23.47 o 
   6  22   1      479.05      453.99     20.37 o 
   8  22   1      422.16      431.89     35.25 o 
  -9  23   1      813.16      803.28     42.93 o 
  -7  23   1      234.01      256.65     23.71 o 
  -5  23   1      261.73      290.18     13.79 o 
  -3  23   1      960.76      981.34     19.78 o 
  -1  23   1     2403.04     2388.39     59.29 o 
   1  23   1     1082.18     1073.35     26.78 o 
   3  23   1      652.41      673.29     16.90 o 
   5  23   1      182.23      155.49     13.82 o 
   7  23   1      132.49      155.84     24.20 o 
  -8  24   1      678.41      670.01     37.59 o 
  -6  24   1      171.62      179.84     18.34 o 
  -4  24   1      577.13      526.36     18.91 o 
  -2  24   1      146.99      127.83     11.71 o 
   0  24   1      705.80      663.00     20.86 o 
   2  24   1     1076.80     1098.60     27.41 o 
   4  24   1      410.21      375.67     14.07 o 
   6  24   1      112.38      104.49     13.39 o 
   8  24   1      449.46      483.59     37.46 o 
  -9  25   1      188.80      190.51     26.08 o 
  -7  25   1     1145.17     1154.63     31.69 o 
  -5  25   1      576.85      563.77     23.38 o 
  -3  25   1      948.63     1011.81     65.11 o 
  -1  25   1      189.94      180.29     12.30 o 
   1  25   1     2687.10     2618.91     49.55 o 
   3  25   1      121.40      119.57      9.57 o 
   5  25   1      798.37      752.03     25.15 o 
   7  25   1      461.20      446.19     32.91 o 
  -8  26   1       76.53       94.44     22.24 o 
  -6  26   1     1544.95     1483.50     50.67 o 
  -4  26   1      375.67      413.90     23.32 o 
  -2  26   1     3485.43     3443.26     61.47 o 
   0  26   1      995.40     1016.71     26.81 o 
   2  26   1      802.05      791.67     23.17 o 
   4  26   1      411.19      404.62     15.14 o 
   6  26   1      381.74      367.18     20.38 o 
   8  26   1       88.33       72.13     22.05 o 
  -7  27   1       81.13       77.34     16.33 o 
  -5  27   1      173.47      188.34     13.49 o 
  -3  27   1      223.44      219.48     13.79 o 
  -1  27   1     1499.09     1453.66     43.61 o 
   1  27   1     2285.10     2202.65     44.70 o 
   3  27   1      171.17      188.70     11.05 o 
   5  27   1     1432.29     1409.42     36.17 o 
   7  27   1      120.11      122.41     24.52 o 
  -8  28   1      679.45      697.72     41.82 o 
  -6  28   1      601.19      592.41     32.59 o 
  -4  28   1      651.00      642.40     21.91 o 
  -2  28   1       14.49       10.68      8.26 o 
   0  28   1      374.37      357.71     24.33 o 
   2  28   1     1149.94     1105.94     28.92 o 
   4  28   1     1342.82     1318.31     27.02 o 
   6  28   1      287.09      284.17     19.64 o 
  -7  29   1      440.68      398.58     29.72 o 
  -5  29   1      130.62      136.80     13.06 o 
  -3  29   1      638.12      616.68     28.88 o 
  -1  29   1     1105.70     1131.31     29.90 o 
   1  29   1      903.46      859.92     27.22 o 
   3  29   1      450.84      475.25     23.46 o 
   5  29   1      807.62      759.49     27.10 o 
   7  29   1      195.38      183.03     28.23 o 
  -8  30   1      361.73      349.22     32.52 o 
  -6  30   1     1006.03      974.67     42.34 o 
  -4  30   1      324.81      320.34     17.32 o 
  -2  30   1     3037.55     3028.94     58.24 o 
   0  30   1       79.84       82.63     11.61 o 
   2  30   1     3820.41     3751.62     68.57 o 
   4  30   1      310.85      312.40     16.37 o 
   6  30   1     1381.74     1460.29     39.96 o 
  -7  31   1      176.30      146.93     20.94 o 
  -5  31   1      617.90      590.37     22.90 o 
  -3  31   1     1206.79     1109.54     30.91 o 
  -1  31   1      462.25      470.38     20.94 o 
   1  31   1      656.61      700.75     24.59 o 
   3  31   1      935.46      946.50     23.87 o 
   5  31   1      379.09      409.23     30.54 o 
  -6  32   1       86.90       84.88     18.86 o 
  -4  32   1      138.70      136.48     13.41 o 
  -2  32   1      444.25      437.51     20.67 o 
   0  32   1      106.93      119.13     13.35 o 
   2  32   1      271.78      263.60     16.74 o 
   4  32   1      413.61      405.53     27.09 o 
   6  32   1      234.71      252.48     19.20 o 
  -7  33   1      245.64      314.42     28.03 o 
  -5  33   1      411.88      424.86     31.03 o 
  -3  33   1     1016.54     1018.43     30.80 o 
  -1  33   1      897.26      915.87     33.46 o 
   1  33   1      622.77      607.48     23.97 o 
   3  33   1      727.12      780.03     22.21 o 
   5  33   1      919.88      927.22     31.78 o 
  -6  34   1      126.44      115.13     21.07 o 
  -4  34   1       96.58      105.67     13.89 o 
  -2  34   1     1404.81     1381.39     36.84 o 
   0  34   1        4.96      -10.82      9.34 o 
   2  34   1      556.90      545.57     28.55 o 
   4  34   1      120.69      112.50     11.97 o 
   6  34   1       63.50       92.61     17.13 o 
  -5  35   1      323.57      364.57     30.18 o 
  -3  35   1      198.94      208.47     37.76 o 
  -1  35   1      138.58      161.26     16.88 o 
   1  35   1      819.57      814.79     28.26 o 
   3  35   1      243.29      237.13     14.50 o 
   5  35   1      408.16      382.54     24.47 o 
  -4  36   1      286.09      302.92     19.85 o 
  -2  36   1       12.50        3.30      9.61 o 
   0  36   1     1103.02     1075.26     33.09 o 
   2  36   1      554.62      530.28     23.59 o 
   4  36   1     1693.35     1802.89     42.01 o 
  -5  37   1      492.72      544.08     36.42 o 
  -3  37   1      475.71      443.35     22.67 o 
  -1  37   1       99.06      128.00     21.24 o 
   1  37   1      235.94      253.67     48.49 o 
   3  37   1     1162.54     1155.81     28.63 o 
  -4  38   1        6.10       -6.33     11.20 o 
  -2  38   1      644.28      698.79     28.11 o 
   0  38   1       31.58       45.86     12.00 o 
   2  38   1     1250.11     1208.46     61.21 o 
   4  38   1      171.03      179.64     18.47 o 
  -3  39   1       46.00       39.98     13.31 o 
  -1  39   1      365.04      383.55     21.60 o 
   1  39   1      613.91      602.05     26.80 o 
   3  39   1       93.52      106.23     12.57 o 
  -2  40   1      139.96      125.08     15.33 o 
   0  40   1       43.27       34.59     13.39 o 
   2  40   1       73.39       63.94     13.95 o 
  -1  41   1       85.97      105.41     15.89 o 
   1  41   1      443.32      452.48     24.24 o 
 -10   0   2     1094.56      970.38     43.25 o 
  -8   0   2      990.30      849.40     35.58 o 
  -6   0   2     1676.02     1657.43     46.83 o 
  -4   0   2     9796.02    10056.29    198.84 o 
  -2   0   2    13976.41    14347.83    273.90 o 
   0   0   2    40676.56    41320.58    478.57 o 
   2   0   2     1061.69     1082.92     21.37 o 
   4   0   2     4281.74     4042.23     89.37 o 
   6   0   2     1768.33     1586.20     48.72 o 
   8   0   2      970.87      915.09     39.87 o 
  10   0   2      407.90      453.15     34.73 o 
 -11   1   2      843.16      815.09     30.18 o 
  -9   1   2      279.40      271.43     19.25 o 
  -7   1   2       66.22       78.45      9.93 o 
  -5   1   2     1851.76     1955.82     34.84 o 
  -3   1   2     1381.36     1370.04     23.69 o 
  -1   1   2     4557.81     4711.81     56.52 o 
   1   1   2    12582.80    12767.45    151.95 o 
   3   1   2      982.76     1008.26     20.83 o 
   5   1   2       97.40       85.59      9.81 o 
   7   1   2     1094.56      975.30     27.66 o 
   9   1   2      450.57      506.49     23.98 o 
 -10   2   2      708.45      671.95     45.27 o 
  -8   2   2      349.20      342.83     17.02 o 
  -6   2   2      319.34      305.26     13.89 o 
  -4   2   2      642.43      696.08     19.35 o 
  -2   2   2    24797.11    25689.50    494.46 o 
   0   2   2    28973.04    29473.57    357.35 o 
   2   2   2     1830.71     1693.09     28.36 o 
   4   2   2     1874.72     2076.81     36.54 o 
   6   2   2      488.37      438.92     18.42 o 
   8   2   2      789.41      772.43     26.05 o 
  10   2   2      370.56      364.54     22.81 o 
 -11   3   2      398.72      373.63     22.19 o 
  -9   3   2      273.22      281.64     44.42 o 
  -7   3   2      510.35      523.33     19.02 o 
  -5   3   2     1217.97     1161.48     24.58 o 
  -3   3   2    16586.41    16920.43    228.19 o 
  -1   3   2     1376.92     1372.02     23.89 o 
   1   3   2     8641.39     8586.31    101.36 o 
   3   3   2     4392.79     4605.44     57.51 o 
   5   3   2     1095.40     1042.00     61.08 o 
   7   3   2      362.26      342.13     21.24 o 
   9   3   2      223.51      256.37     18.28 o 
 -10   4   2      139.18      127.44     14.84 o 
  -8   4   2      595.26      602.07     21.32 o 
  -6   4   2      989.16      951.78     44.10 o 
  -4   4   2     2053.45     2042.15     34.91 o 
  -2   4   2      712.50      684.58     18.60 o 
   0   4   2    16917.43    17362.44    257.65 o 
   2   4   2      350.46      372.49     10.02 o 
   4   4   2      745.03      796.80     19.57 o 
   6   4   2      231.21      232.35     14.20 o 
   8   4   2      224.49      183.19     15.45 o 
  10   4   2      146.98      152.67     20.81 o 
 -11   5   2      413.63      420.49     26.96 o 
  -9   5   2      255.38      254.45     18.86 o 
  -7   5   2     1633.89     1565.61     33.60 o 
  -5   5   2     1757.91     1855.31     42.86 o 
  -3   5   2      651.51      662.00     14.09 o 
  -1   5   2    19717.51    20648.54    309.50 o 
   1   5   2     5735.26     5822.99     60.73 o 
   3   5   2     5568.00     6238.27     76.32 o 
   5   5   2     1372.17     1245.06     27.78 o 
   7   5   2      691.92      650.54     22.74 o 
   9   5   2      263.86      271.82     18.47 o 
 -10   6   2      214.79      253.35     28.36 o 
  -8   6   2      594.52      559.15     44.72 o 
  -6   6   2     5044.13     5001.45    113.43 o 
  -4   6   2     1794.24     1719.20     24.23 o 
  -2   6   2     6437.89     6681.16     61.87 o 
   0   6   2    14586.74    15107.92    179.92 o 
   2   6   2     1511.77     1431.03     30.27 o 
   4   6   2      943.00     1110.23     24.15 o 
   6   6   2     3753.74     3577.87     61.26 o 
   8   6   2      447.99      432.03     28.65 o 
  10   6   2      677.38      711.15     30.86 o 
 -11   7   2      167.46      181.18     17.70 o 
  -9   7   2      342.00      317.18     18.12 o 
  -7   7   2     1168.48     1054.58     30.70 o 
  -5   7   2     6188.10     6114.09     75.03 o 
  -3   7   2     3637.74     3653.39     55.17 o 
  -1   7   2    16096.79    16316.06    170.26 o 
   1   7   2    10339.33    10452.28    107.25 o 
   3   7   2     3234.67     3335.79     43.91 o 
   5   7   2     1255.17     1178.84     26.95 o 
   7   7   2     1372.36     1321.17     33.11 o 
   9   7   2      140.08      155.02     16.49 o 
 -10   8   2      263.88      258.81     22.05 o 
  -8   8   2      692.36      674.89     22.41 o 
  -6   8   2     1567.69     1531.86     24.58 o 
  -4   8   2    11942.49    12486.27    176.00 o 
  -2   8   2      766.66      798.33     11.47 o 
   0   8   2        0.55       -1.01      2.56 o 
   2   8   2     3911.78     4143.44     44.74 o 
   4   8   2      368.23      364.00     17.37 o 
   6   8   2     1267.40     1192.65     29.71 o 
   8   8   2      755.10      699.40     24.74 o 
 -11   9   2       41.45       49.65     14.57 o 
  -9   9   2      723.91      737.05     25.27 o 
  -7   9   2     4295.17     4140.97     69.40 o 
  -5   9   2     4482.07     4520.14     56.90 o 
  -3   9   2     6340.43     6704.79    100.52 o 
  -1   9   2     3094.67     3061.73     38.73 o 
   1   9   2     1248.11     1209.61     18.82 o 
   3   9   2     1092.01     1228.35     17.51 o 
   5   9   2      917.56      854.76     23.16 o 
   7   9   2      795.70      749.87     24.60 o 
   9   9   2      274.20      283.97     19.40 o 
 -10  10   2      274.63      302.29     19.29 o 
  -8  10   2      199.32      204.99     14.60 o 
  -6  10   2     5718.46     5585.47     69.97 o 
  -4  10   2     1370.51     1432.70     23.90 o 
  -2  10   2     7998.27     9027.79     93.96 o 
   0  10   2     7246.54     7536.20    142.48 o 
   2  10   2     2786.60     2816.73     32.22 o 
   4  10   2       97.35       95.61      7.00 o 
   6  10   2     1772.83     1783.30     49.34 o 
   8  10   2      141.28      182.95     23.71 o 
 -11  11   2      188.80      180.98     18.25 o 
  -9  11   2      422.33      398.17     25.50 o 
  -7  11   2     3865.47     3810.09     51.35 o 
  -5  11   2     1844.61     1818.49     33.57 o 
  -3  11   2      541.00      573.73     18.57 o 
  -1  11   2     3049.99     3192.15     35.92 o 
   1  11   2     2487.64     2548.01     42.17 o 
   3  11   2      466.62      451.38     10.31 o 
   5  11   2      550.97      510.66     17.84 o 
   7  11   2      523.00      561.19     21.28 o 
   9  11   2      153.10      153.02     16.54 o 
 -10  12   2      170.76      148.11     15.99 o 
  -8  12   2       25.45       22.05     19.29 o 
  -6  12   2      440.04      438.55     13.10 o 
  -4  12   2     7993.56     8439.50    121.83 o 
   0  12   2      202.77      204.45      8.93 o 
   2  12   2      637.16      665.00     13.63 o 
   4  12   2      651.39      676.37     19.62 o 
   6  12   2      633.87      651.02     21.94 o 
   8  12   2      355.24      321.05     19.45 o 
 -11  13   2      554.02      543.93     27.20 o 
  -9  13   2      254.76      216.97     16.16 o 
  -7  13   2     2755.67     2693.78     40.28 o 
  -5  13   2     1194.13     1219.38     42.05 o 
  -3  13   2     7631.13     8114.03    117.71 o 
  -1  13   2     8911.31     9769.10    101.61 o 
   1  13   2     2329.20     2598.16     40.25 o 
   3  13   2      366.07      347.11      9.48 o 
   5  13   2       59.49       59.20      7.55 o 
   7  13   2      226.23      217.04     15.89 o 
   9  13   2       80.89       77.99     16.10 o 
 -10  14   2      306.40      271.19     21.82 o 
  -8  14   2      562.85      533.67     21.08 o 
  -6  14   2     1217.03     1285.29     23.52 o 
  -4  14   2      130.12      125.29      7.81 o 
  -2  14   2     1222.23     1213.69     16.23 o 
   0  14   2     2152.67     2179.55     30.73 o 
   2  14   2     2076.97     2032.88     25.77 o 
   4  14   2     1091.36     1086.29     20.89 o 
   6  14   2      904.58      924.47     26.62 o 
   8  14   2      136.79      137.86     14.56 o 
  -9  15   2      530.92      550.21     23.35 o 
  -7  15   2      579.81      582.02     16.15 o 
  -5  15   2     1143.65     1093.25     71.22 o 
  -1  15   2     4101.98     4296.19     55.66 o 
   1  15   2      300.56      271.61      9.01 o 
   3  15   2     2673.97     2695.69     46.64 o 
   5  15   2     2486.76     2454.61     46.60 o 
   7  15   2      580.74      581.55     22.99 o 
   9  15   2      106.26       90.87     15.16 o 
 -10  16   2      501.42      532.18     35.19 o 
  -8  16   2     1262.70     1180.33     46.31 o 
  -6  16   2     2040.45     1947.71     52.68 o 
  -4  16   2     4174.64     4363.91     69.06 o 
  -2  16   2     1261.88     1365.05     22.63 o 
   0  16   2     5065.97     5119.34     64.82 o 
   2  16   2      709.47      818.40     14.22 o 
   4  16   2     3128.01     2980.53     52.37 o 
   6  16   2      271.89      270.78     12.87 o 
   8  16   2      860.58      902.28     30.32 o 
  -9  17   2      184.06      189.73     22.83 o 
  -7  17   2     1652.51     1634.76     35.25 o 
  -5  17   2     2584.62     2667.98     61.69 o 
  -3  17   2     1909.02     2062.98     30.94 o 
  -1  17   2     4993.71     5142.56     65.22 o 
   1  17   2     1845.95     1864.34     27.87 o 
   3  17   2     2796.58     2829.77     34.82 o 
   5  17   2      363.69      368.32     14.89 o 
   7  17   2      710.58      689.95     25.65 o 
   9  17   2       46.51       53.53     14.82 o 
 -10  18   2      225.07      234.81     26.73 o 
  -8  18   2      929.48      986.31     41.30 o 
  -6  18   2      653.04      682.95     28.88 o 
  -4  18   2      160.54      161.27      9.68 o 
  -2  18   2     1374.34     1284.10     21.62 o 
   0  18   2      143.75      164.90      9.39 o 
   2  18   2      485.75      479.47     19.22 o 
   4  18   2      467.12      427.68     24.26 o 
   6  18   2      738.36      740.90     19.57 o 
   8  18   2      274.06      280.20     29.40 o 
  -9  19   2      762.75      694.46     38.44 o 
  -7  19   2     1639.24     1696.31     58.70 o 
  -5  19   2     1394.89     1364.45     28.75 o 
  -3  19   2     1904.79     1902.79     38.98 o 
  -1  19   2     1292.10     1310.10     22.89 o 
   1  19   2      831.81      743.25     15.56 o 
   3  19   2     1417.34     1416.55     24.98 o 
   5  19   2      400.42      358.33     17.92 o 
   7  19   2      713.91      747.17     29.14 o 
 -10  20   2      222.13      213.93     27.97 o 
  -8  20   2      702.52      680.28     35.71 o 
  -6  20   2      627.99      568.35     27.19 o 
  -4  20   2      405.85      431.59     16.18 o 
  -2  20   2     2121.76     2360.51    112.31 o 
   0  20   2     9340.27    10097.72    132.00 o 
   2  20   2      121.22      116.61      7.30 o 
   4  20   2     1452.13     1394.96     32.35 o 
   6  20   2      313.11      285.74     67.29 o 
   8  20   2       70.90       82.69     14.94 o 
  -9  21   2      443.20      499.47     35.84 o 
  -7  21   2      294.90      333.54     29.11 o 
  -5  21   2      892.47      920.54     23.59 o 
  -3  21   2     1252.48     1316.84     23.60 o 
  -1  21   2      110.65       97.28      7.07 o 
   1  21   2     4958.92     4978.89     64.56 o 
   3  21   2     2211.32     2135.46     34.21 o 
   5  21   2      329.45      368.66     18.18 o 
   7  21   2      413.89      445.80     31.48 o 
 -10  22   2       17.97       27.90     21.07 o 
  -8  22   2      302.78      353.57     30.31 o 
  -6  22   2       34.32       28.03     11.97 o 
  -4  22   2      140.36      135.51      8.48 o 
  -2  22   2      782.45      844.34     17.39 o 
   0  22   2     1041.07     1231.37     68.99 o 
   2  22   2      563.03      598.89     14.61 o 
   4  22   2     1627.96     1623.60     28.88 o 
   6  22   2      843.21      879.84     28.10 o 
   8  22   2      196.65      205.73     28.03 o 
  -9  23   2      577.88      613.10     37.66 o 
  -7  23   2       76.66       76.82     14.44 o 
  -5  23   2      390.59      391.23     16.44 o 
  -3  23   2     1021.91     1089.44     23.48 o 
  -1  23   2      780.54      790.16     20.16 o 
   1  23   2     2909.18     2950.52     41.90 o 
   3  23   2      827.10      771.98     18.93 o 
   5  23   2      578.44      557.04     22.15 o 
   7  23   2      172.46      188.95     25.63 o 
  -8  24   2     1657.20     1623.93     59.32 o 
  -6  24   2      184.52      187.84     18.73 o 
  -4  24   2     3261.77     3457.48     93.76 o 
  -2  24   2      183.03      186.90      9.38 o 
   0  24   2     8634.67     8674.41    107.39 o 
   2  24   2      715.48      698.85     21.65 o 
   4  24   2     3091.58     3198.25     47.40 o 
   6  24   2      569.78      580.34     30.54 o 
   8  24   2      434.73      491.86     38.51 o 
  -9  25   2      394.64      457.38     35.84 o 
  -7  25   2      475.57      499.47     28.29 o 
  -5  25   2      229.26      229.88     13.88 o 
  -3  25   2      644.41      626.24     16.33 o 
  -1  25   2     2790.68     2711.07     50.75 o 
   1  25   2      833.66      777.85     23.13 o 
   3  25   2      404.01      439.76     49.49 o 
   5  25   2      182.15      200.20     25.11 o 
   7  25   2      624.22      687.44     39.81 o 
  -8  26   2      340.00      366.19     30.31 o 
  -6  26   2      116.43      120.98     17.24 o 
  -4  26   2      138.29      147.89      9.66 o 
  -2  26   2     1731.49     1596.96     35.59 o 
   0  26   2      166.92      171.65     12.36 o 
   2  26   2      744.00      640.70     21.74 o 
   4  26   2      715.99      687.99     19.42 o 
   6  26   2      263.48      280.69     29.17 o 
  -9  27   2      423.73      500.38     36.62 o 
  -7  27   2      396.09      414.06     27.58 o 
  -5  27   2      169.61      171.36     10.23 o 
  -3  27   2      325.67      327.69     17.04 o 
  -1  27   2     2056.57     2017.86     42.24 o 
   1  27   2     2370.96     2493.40     49.42 o 
   3  27   2      789.17      779.53     20.43 o 
   5  27   2     1338.87     1312.93     35.40 o 
   7  27   2      329.70      351.62     33.11 o 
  -8  28   2      321.54      365.54     32.59 o 
  -6  28   2      188.66      211.13     21.46 o 
  -4  28   2      332.86      342.81     17.68 o 
  -2  28   2     1271.38     1258.79     31.92 o 
   0  28   2     2676.41     2629.44     51.74 o 
   2  28   2     1716.39     1615.25     37.61 o 
   4  28   2      255.55      243.42     13.59 o 
   6  28   2      299.33      316.17     20.46 o 
  -7  29   2      416.32      421.09     28.88 o 
  -5  29   2      279.45      261.88     16.05 o 
  -3  29   2     1003.36     1015.02     28.98 o 
  -1  29   2      693.49      766.64     76.26 o 
   1  29   2     1181.60     1099.01     29.97 o 
   3  29   2     1391.14     1329.40     27.82 o 
   5  29   2      516.91      561.26     24.31 o 
   7  29   2      450.21      475.27     38.38 o 
  -8  30   2      193.58      256.98     29.33 o 
  -6  30   2      190.87      180.88     21.27 o 
  -4  30   2      221.78      235.47     15.15 o 
  -2  30   2      833.80      824.61     34.80 o 
   0  30   2      986.95      910.77     27.62 o 
   2  30   2      523.75      520.34     21.47 o 
   4  30   2      311.01      277.11     15.13 o 
   6  30   2      484.50      505.56     69.73 o 
  -7  31   2      101.26      116.75     19.32 o 
  -5  31   2      559.70      520.68     21.82 o 
  -3  31   2     1045.45      995.10     28.99 o 
  -1  31   2      846.23      909.09     27.70 o 
   1  31   2      102.77      110.72     13.06 o 
   3  31   2      411.71      438.92     17.03 o 
   5  31   2      195.90      223.92     18.70 o 
  -6  32   2      149.07      154.67     21.07 o 
  -4  32   2     1714.21     1738.41     41.24 o 
  -2  32   2      349.10      383.93     19.88 o 
   0  32   2      912.43      948.15     28.90 o 
   2  32   2      134.74      142.85     13.45 o 
   4  32   2      818.59      825.67     42.49 o 
   6  32   2      451.67      403.10     24.34 o 
  -7  33   2      524.24      499.92     33.43 o 
  -5  33   2      545.99      611.77     37.69 o 
  -3  33   2      913.63      925.28     29.39 o 
  -1  33   2      757.53      746.30     50.67 o 
   1  33   2      288.29      285.03     18.41 o 
   3  33   2     1128.47     1146.04     27.15 o 
   5  33   2      174.13      200.52     18.62 o 
  -6  34   2     1197.87     1158.16     48.52 o 
  -4  34   2      108.90       96.52     13.85 o 
  -2  34   2     1113.27     1064.29     32.01 o 
   0  34   2      180.34      156.40     30.99 o 
   2  34   2     2266.33     2240.71     50.02 o 
   4  34   2      431.15      442.23     19.32 o 
  -5  35   2      330.82      368.48     20.85 o 
  -3  35   2      179.12      180.76     16.81 o 
  -1  35   2      738.78      782.88     27.51 o 
   1  35   2      127.20      118.44     13.65 o 
   3  35   2      787.18      711.56     22.76 o 
   5  35   2      434.11      439.18     25.95 o 
  -6  36   2      199.28      212.63     25.76 o 
  -4  36   2      505.16      558.06     24.65 o 
  -2  36   2      387.57      348.19     19.91 o 
   0  36   2        1.00        3.73     12.65 o 
   2  36   2      230.48      207.27     17.28 o 
   4  36   2       75.05      104.69     25.27 o 
  -5  37   2      322.36      304.92     27.90 o 
  -3  37   2      543.34      546.43     24.57 o 
  -1  37   2      218.63      230.97     18.07 o 
   1  37   2      273.62      275.15     19.36 o 
   3  37   2      640.60      660.91     22.71 o 
  -4  38   2        6.10       10.40     11.90 o 
  -2  38   2      500.12      490.03     23.95 o 
   0  38   2       95.10       98.54     21.01 o 
   2  38   2      217.56      181.34     33.30 o 
  -3  39   2       40.74       55.65     13.23 o 
  -1  39   2      650.80      685.59     28.37 o 
   1  39   2      165.82      134.28     16.39 o 
  -2  40   2       78.59       77.53     14.16 o 
   0  40   2     1071.32     1101.18     35.82 o 
   2  40   2      438.27      412.42     23.56 o 
  -1  41   2      365.67      383.82     23.92 o 
 -11   1   3      300.88      316.21     20.95 o 
  -9   1   3      269.88      252.31     16.09 o 
  -7   1   3      951.28      901.31     24.12 o 
  -5   1   3     1407.35     1477.02     40.23 o 
  -3   1   3     6249.64     6337.42     65.90 o 
  -1   1   3    10162.59    10843.57    161.48 o 
   1   1   3     2076.82     2208.19     30.03 o 
   3   1   3     1949.07     2007.91     29.53 o 
   5   1   3     3311.87     3219.27     54.52 o 
   7   1   3      233.18      249.24     15.91 o 
   9   1   3      329.42      331.10     20.64 o 
 -10   2   3      368.12      369.96     21.04 o 
  -8   2   3     2578.11     2482.73     47.60 o 
  -6   2   3     2856.03     2642.02     46.08 o 
  -4   2   3     2238.22     2305.68     37.16 o 
  -2   2   3    16107.35    16200.77    190.70 o 
   0   2   3     1879.17     2070.19     23.16 o 
   2   2   3     1200.50     1156.95     26.08 o 
   4   2   3      298.25      290.45     13.45 o 
   6   2   3     1235.09     1245.66     30.08 o 
   8   2   3      702.25      690.00     25.84 o 
 -11   3   3       95.59      128.42     15.75 o 
  -9   3   3      746.02      745.32     41.66 o 
  -7   3   3      670.85      654.10     20.17 o 
  -5   3   3     1873.39     1818.29     48.26 o 
  -3   3   3     5479.90     5713.10     59.53 o 
  -1   3   3     9728.58     9855.00    148.39 o 
   1   3   3     9478.82    10142.36    103.29 o 
   3   3   3     1848.30     1895.30     24.59 o 
   5   3   3     1781.73     1690.61     37.50 o 
   7   3   3      989.25      988.08     28.22 o 
   9   3   3      726.51      736.60     27.49 o 
 -10   4   3      524.31      519.12     22.92 o 
  -8   4   3      751.61      744.83     30.96 o 
  -6   4   3      366.80      328.76     24.91 o 
  -4   4   3    11960.82    12267.19    168.79 o 
  -2   4   3     7533.58     7910.48     94.59 o 
   0   4   3     1654.93     1552.58     28.30 o 
   2   4   3      838.08      824.45     13.29 o 
   4   4   3     1384.31     1343.14     27.41 o 
   6   4   3     1102.84     1029.13     39.29 o 
   8   4   3      803.30      822.46     27.73 o 
 -11   5   3      148.47      164.16     25.04 o 
  -9   5   3      484.68      435.24     19.80 o 
  -7   5   3     2120.39     1959.99     50.86 o 
  -5   5   3      996.01     1058.14     23.06 o 
  -3   5   3     7941.70     8018.66    117.11 o 
  -1   5   3     5983.46     6194.59     94.53 o 
   1   5   3     5775.17     5941.10     73.03 o 
   3   5   3      407.78      391.74     12.94 o 
   5   5   3      825.57      772.79     21.56 o 
   7   5   3      372.68      389.68     23.03 o 
   9   5   3      569.66      602.62     25.69 o 
 -10   6   3      178.18      140.58     14.71 o 
  -8   6   3      388.28      354.66     17.59 o 
  -6   6   3     2591.23     2573.36    102.41 o 
  -4   6   3     4707.37     4661.50     98.02 o 
  -2   6   3     3019.34     3266.75     53.59 o 
   0   6   3    15051.91    16196.94    240.19 o 
   2   6   3      979.70      896.64     13.86 o 
   4   6   3      889.60      923.11     59.22 o 
   6   6   3      476.14      424.31     18.58 o 
   8   6   3      350.07      375.84     20.76 o 
 -11   7   3      472.61      477.41     32.23 o 
  -9   7   3      645.88      593.55     22.68 o 
  -7   7   3     2864.20     2771.12     49.97 o 
  -5   7   3     6119.29     6037.85    125.83 o 
  -3   7   3     3697.31     3656.60     46.90 o 
  -1   7   3    10378.90    10693.79    158.23 o 
   1   7   3     8935.42     9130.44     93.66 o 
   3   7   3     1491.01     1417.18     24.80 o 
   5   7   3     1639.57     1525.46     32.37 o 
   7   7   3      268.60      263.33     16.21 o 
   9   7   3      330.03      379.91     22.68 o 
 -10   8   3      149.47      165.13     15.65 o 
  -8   8   3      506.17      470.09     19.65 o 
  -6   8   3      228.75      227.68     13.26 o 
  -4   8   3      516.96      563.95     14.46 o 
  -2   8   3      697.15      712.76     15.95 o 
   0   8   3     6958.40     7449.32    114.68 o 
   2   8   3     5681.13     5926.92     74.51 o 
   4   8   3      273.82      257.90     13.45 o 
   6   8   3       79.78       64.82     10.50 o 
   8   8   3       56.47       67.37     13.27 o 
 -11   9   3      467.76      518.21     24.39 o 
  -9   9   3      237.02      224.37     15.88 o 
  -7   9   3      591.83      568.06     29.37 o 
  -5   9   3     3548.13     3566.98     51.33 o 
  -3   9   3     8702.56     9717.86    135.40 o 
  -1   9   3     1129.91     1123.57     17.85 o 
   1   9   3     1006.61      993.77     29.38 o 
   3   9   3      565.54      578.65     13.61 o 
   5   9   3     1444.72     1430.71     30.98 o 
   7   9   3      395.00      411.59     19.96 o 
   9   9   3      348.66      382.08     21.93 o 
 -10  10   3      101.98      111.21     14.03 o 
  -8  10   3      811.38      802.33     24.78 o 
  -6  10   3     1337.26     1310.14     28.94 o 
  -4  10   3     1405.37     1453.44     27.03 o 
  -2  10   3     3049.30     3099.06     35.37 o 
   0  10   3      143.26      168.81      6.99 o 
   2  10   3     6425.89     6738.49    100.90 o 
   4  10   3      461.25      501.00     16.73 o 
   6  10   3     1088.53     1097.55     28.14 o 
   8  10   3      151.84      170.52     16.04 o 
 -11  11   3      140.19      141.24     16.64 o 
  -9  11   3      557.18      549.57     22.51 o 
  -7  11   3      268.24      288.40     15.88 o 
  -5  11   3     2558.94     2516.41     43.00 o 
  -3  11   3      357.94      370.02      8.57 o 
  -1  11   3     3437.77     3581.60     40.28 o 
   1  11   3     1605.68     1666.66     25.47 o 
   3  11   3     3045.20     3025.18     41.67 o 
   5  11   3     1878.61     1861.03     37.96 o 
   7  11   3      213.47      215.72     15.78 o 
   9  11   3      117.78      138.18     16.37 o 
 -10  12   3      531.58      531.64     24.03 o 
  -8  12   3     1613.90     1563.50     36.42 o 
  -6  12   3     1772.23     1719.59     27.84 o 
  -4  12   3     1601.47     1706.95     95.74 o 
  -2  12   3     3871.78     4466.38     49.39 o 
   0  12   3      512.60      666.60     13.98 o 
   2  12   3     2751.19     3029.23     41.68 o 
   4  12   3     7498.13     7436.94    111.22 o 
   6  12   3      676.61      671.04     22.60 o 
   8  12   3      660.44      716.08     26.87 o 
 -11  13   3       82.23       74.63     14.87 o 
  -9  13   3      363.34      383.20     19.52 o 
  -7  13   3     2286.71     2252.16     35.09 o 
  -5  13   3     1440.05     1514.33     42.02 o 
  -3  13   3      375.87      403.28     11.10 o 
  -1  13   3     2907.68     3215.11     42.68 o 
   1  13   3     4951.47     5085.76     80.58 o 
   3  13   3      376.12      335.18     10.06 o 
   5  13   3     3554.21     3588.29     62.44 o 
   7  13   3      466.77      495.18     45.11 o 
   9  13   3       33.51       38.25     14.12 o 
 -10  14   3      117.12      122.70     15.68 o 
  -8  14   3      677.88      663.70     23.41 o 
  -6  14   3     2638.65     2556.58     64.52 o 
  -4  14   3      578.06      604.44     16.42 o 
  -2  14   3     9309.25     9872.53    154.68 o 
   0  14   3     3510.19     3916.05     50.93 o 
   2  14   3     2099.79     2104.38     31.66 o 
   4  14   3      292.37      302.00     33.89 o 
   6  14   3     1665.35     1706.86     49.24 o 
   8  14   3      277.67      288.91     19.35 o 
 -11  15   3       64.48       79.80     15.31 o 
  -9  15   3      945.71      921.39     29.00 o 
  -7  15   3     2352.67     2340.39     44.59 o 
  -5  15   3      955.27      902.35     21.18 o 
  -3  15   3      426.79      375.23      9.31 o 
  -1  15   3      204.76      202.95      9.50 o 
   1  15   3     3328.28     3415.11     54.08 o 
   3  15   3     1608.53     1601.34     27.10 o 
   5  15   3     1181.89     1180.34     29.53 o 
   7  15   3      451.42      405.53     19.85 o 
 -10  16   3      369.23      385.39     22.29 o 
  -8  16   3      290.61      272.01     24.20 o 
  -6  16   3     1004.03      973.89     34.15 o 
  -4  16   3     1546.75     1752.46     23.30 o 
  -2  16   3     4238.61     4532.68     57.33 o 
   0  16   3      204.82      204.31      8.73 o 
   2  16   3      819.45      824.23     21.41 o 
   4  16   3      254.50      259.99     14.86 o 
   6  16   3      350.05      349.71     29.46 o 
   8  16   3      133.89      147.62     15.79 o 
  -9  17   3     1520.63     1473.61     53.92 o 
  -7  17   3     1309.79     1291.17     30.76 o 
  -5  17   3     2304.90     2322.61     71.03 o 
  -3  17   3     1481.59     1516.37     28.98 o 
  -1  17   3     2414.09     2469.63     35.99 o 
   1  17   3     2603.24     2527.27     36.82 o 
   3  17   3     2408.30     2288.69     43.19 o 
   5  17   3     1911.38     1834.10     45.76 o 
   7  17   3      350.48      378.42     20.79 o 
 -10  18   3       60.17      108.69     21.14 o 
  -8  18   3     1070.04     1142.22     45.33 o 
  -6  18   3      565.60      617.25     18.33 o 
  -4  18   3     1091.02     1146.08     17.57 o 
  -2  18   3      349.97      283.06     10.67 o 
   0  18   3      740.51      785.77     16.55 o 
   2  18   3     2268.20     2198.85     29.06 o 
   4  18   3       44.62       41.43     10.17 o 
   6  18   3      154.36      137.72     17.20 o 
   8  18   3      219.58      230.69     18.10 o 
  -9  19   3      511.38      609.39     35.32 o 
  -7  19   3      602.76      606.16     27.77 o 
  -5  19   3     2474.97     2462.17     44.61 o 
  -3  19   3      381.70      384.22      8.46 o 
  -1  19   3      972.84      943.07     18.55 o 
   1  19   3     1725.30     1677.41     28.43 o 
   3  19   3     1435.20     1485.23     26.66 o 
   5  19   3      479.43      436.68     36.81 o 
   7  19   3      540.01      559.22     24.37 o 
 -10  20   3      473.93      533.03     37.72 o 
  -8  20   3     1121.98     1107.75     46.38 o 
  -6  20   3      394.69      369.94     15.58 o 
  -4  20   3      536.63      498.43     19.64 o 
  -2  20   3      637.82      671.37     22.98 o 
   0  20   3     4014.28     4019.98     54.33 o 
   2  20   3      127.69      115.75      8.06 o 
   4  20   3     2439.25     2349.60     46.55 o 
   6  20   3      161.21      154.67     22.57 o 
   8  20   3      925.17      952.16     47.42 o 
  -9  21   3      145.36      104.59     21.92 o 
  -7  21   3      320.69      344.47     22.90 o 
  -5  21   3     1035.41     1084.74     26.30 o 
  -3  21   3      541.66      552.02     27.58 o 
  -1  21   3     5074.44     5201.01     77.06 o 
   1  21   3      112.37       98.56      7.49 o 
   3  21   3      454.78      436.62     14.37 o 
   5  21   3      229.01      199.90     14.97 o 
   7  21   3      701.77      730.17     41.30 o 
 -10  22   3      321.89      362.22     33.11 o 
  -8  22   3      417.90      381.54     28.49 o 
  -6  22   3     1012.92      973.91     35.90 o 
  -4  22   3     1368.25     1396.91     76.08 o 
  -2  22   3     4904.01     4849.19     64.38 o 
   0  22   3       25.18       30.65      5.72 o 
   2  22   3     1955.40     1878.61     26.88 o 
   4  22   3     2440.87     2410.07     48.73 o 
   6  22   3      172.88      174.64     22.37 o 
  -9  23   3      168.72      161.50     23.16 o 
  -7  23   3      363.01      333.22     23.87 o 
  -5  23   3      440.73      435.47     14.47 o 
  -3  23   3     3433.00     3452.97     48.90 o 
  -1  23   3     3312.81     3361.37     47.83 o 
   1  23   3     3565.82     3678.30     51.80 o 
   3  23   3      587.54      617.63     16.86 o 
   5  23   3      464.57      456.67     21.07 o 
   7  23   3      121.65      114.48     24.46 o 
  -8  24   3       37.49       38.51     16.33 o 
  -6  24   3       30.92       10.21     11.58 o 
  -4  24   3      532.11      544.01     15.69 o 
  -2  24   3      893.13      905.27     19.63 o 
   0  24   3     1550.49     1587.22     39.87 o 
   2  24   3      698.87      730.13     32.60 o 
   4  24   3      111.76      102.65     13.01 o 
   6  24   3       70.38       59.55     13.42 o 
  -9  25   3      345.32      424.41     34.93 o 
  -7  25   3      195.86      208.20     20.16 o 
  -5  25   3      266.90      273.76     12.81 o 
  -3  25   3      763.75      719.66     19.11 o 
  -1  25   3      781.33      797.26     18.14 o 
   1  25   3      614.58      626.84     21.41 o 
   3  25   3      658.24      657.22     18.50 o 
   5  25   3      457.21      472.84     22.59 o 
   7  25   3      167.06      174.58     27.06 o 
  -8  26   3       46.92       33.89     18.93 o 
  -6  26   3     1462.39     1512.40     73.99 o 
  -4  26   3      631.97      639.56     17.49 o 
  -2  26   3      860.54      878.53     25.65 o 
   0  26   3     1792.84     1757.90     42.21 o 
   2  26   3     1273.13     1295.59     31.98 o 
   4  26   3      264.02      271.19     17.27 o 
   6  26   3      379.13      363.99     21.38 o 
  -9  27   3      789.86      981.24     47.94 o 
  -7  27   3       72.42       62.98     11.88 o 
  -5  27   3      295.90      272.98     17.11 o 
  -3  27   3     1274.84     1213.98     30.83 o 
  -1  27   3     2299.65     2331.31     80.69 o 
   1  27   3      464.72      391.86     18.06 o 
   3  27   3     1432.24     1403.01     28.15 o 
   5  27   3      693.71      674.31     28.78 o 
  -8  28   3      119.99      109.01     23.03 o 
  -6  28   3      197.43      205.60     20.29 o 
  -4  28   3      687.87      724.63     23.45 o 
  -2  28   3     1008.34      942.83     30.31 o 
   0  28   3     1390.05     1335.94     33.75 o 
   2  28   3      276.02      272.32     22.77 o 
   4  28   3      570.33      552.97     24.30 o 
   6  28   3      285.99      331.08     21.78 o 
  -7  29   3      475.04      519.30     31.48 o 
  -5  29   3      398.42      379.11     19.19 o 
  -3  29   3      806.10      851.61     26.74 o 
  -1  29   3     1370.77     1285.05     33.15 o 
   1  29   3      352.17      322.19     17.33 o 
   3  29   3      420.33      427.35     17.15 o 
   5  29   3      294.11      336.60     25.72 o 
  -6  30   3      812.83      785.65     38.38 o 
  -4  30   3      181.94      180.81     14.06 o 
  -2  30   3     3077.20     3101.48     59.44 o 
   0  30   3      301.68      281.50     17.17 o 
   2  30   3      951.01      992.42     43.90 o 
   4  30   3      253.07      237.26     18.54 o 
   6  30   3      181.55      201.41     18.80 o 
  -7  31   3      178.02      208.72     22.96 o 
  -5  31   3      451.83      393.20     35.09 o 
  -3  31   3     1693.30     1535.02     37.72 o 
  -1  31   3       77.13      100.61     12.54 o 
   1  31   3     1098.53     1078.22     30.92 o 
   3  31   3       83.62       90.16     10.96 o 
   5  31   3      541.86      584.26     27.25 o 
  -6  32   3       66.73       77.53     16.72 o 
  -4  32   3      163.29      158.46     14.84 o 
  -2  32   3      262.84      255.64     31.68 o 
   0  32   3      155.34      134.06     18.83 o 
   2  32   3      335.32      349.32     35.38 o 
   4  32   3       94.25       80.28     15.40 o 
  -7  33   3      138.20      163.65     22.83 o 
  -5  33   3      520.86      536.87     23.11 o 
  -3  33   3      897.11      907.61     28.87 o 
  -1  33   3      481.35      468.88     32.62 o 
   1  33   3      179.92      162.19     14.79 o 
   3  33   3      796.26      749.32     22.42 o 
   5  33   3      236.39      261.87     21.27 o 
  -6  34   3      216.70      179.58     21.98 o 
  -4  34   3      109.00      119.49     17.66 o 
  -2  34   3      566.71      553.26     34.44 o 
   0  34   3       99.15       98.07     13.47 o 
   2  34   3      103.45      106.68     14.01 o 
   4  34   3      117.14      130.35     16.75 o 
  -5  35   3      447.38      509.68     24.00 o 
  -3  35   3      120.68      103.16     14.43 o 
  -1  35   3      179.47      187.36     15.88 o 
   1  35   3      310.99      285.75     18.81 o 
   3  35   3       41.00       45.83     11.04 o 
  -6  36   3      227.93      215.81     24.52 o 
  -4  36   3      210.69      254.19     20.13 o 
  -2  36   3      517.14      507.46     23.08 o 
   0  36   3      939.09      982.93     32.20 o 
   2  36   3      160.42      145.06     13.09 o 
  -5  37   3      310.58      313.55     37.82 o 
  -3  37   3     1464.88     1408.73     39.32 o 
  -1  37   3      232.64      249.38     18.48 o 
   1  37   3      757.54      733.16     28.38 o 
   3  37   3      185.56      178.89     14.82 o 
  -4  38   3        7.60       26.30     18.76 o 
  -2  38   3     1308.50     1299.28     62.51 o 
   0  38   3      482.33      521.65     24.90 o 
   2  38   3      664.90      717.93     31.81 o 
  -3  39   3      179.80      228.84     19.25 o 
  -1  39   3      118.51      135.16     16.73 o 
   1  39   3      726.40      756.75     29.16 o 
  -2  40   3      114.48      140.16     16.63 o 
   0  40   3       27.23       34.20     34.70 o 
 -12   0   4      631.42      617.13     38.96 o 
 -10   0   4      676.94      625.84     34.21 o 
  -8   0   4    12684.27    11915.74    248.79 o 
  -6   0   4     2016.45     1990.32     52.36 o 
  -4   0   4     9977.03    10022.69    183.23 o 
  -2   0   4      654.50      709.72     26.21 o 
   0   0   4     4277.34     4364.40     64.81 o 
   2   0   4     2178.89     2399.65     90.25 o 
   4   0   4     6779.40     6562.32    137.70 o 
   6   0   4      903.59      825.20     34.99 o 
   8   0   4     1041.99      990.67     42.28 o 
 -11   1   4      558.20      532.32     25.13 o 
  -9   1   4      305.77      315.13     24.36 o 
  -7   1   4      719.66      650.01     21.53 o 
  -5   1   4     3627.26     3793.94     79.09 o 
  -3   1   4     8441.56     9329.05    106.53 o 
  -1   1   4     1338.93     1458.54     28.12 o 
   1   1   4     5099.06     5659.27     59.28 o 
   3   1   4      717.57      760.56     22.03 o 
   5   1   4     1388.39     1355.32     30.38 o 
   7   1   4      866.52      905.99     27.60 o 
   9   1   4      146.41      157.34     16.97 o 
 -12   2   4      442.39      454.94     25.91 o 
 -10   2   4      699.64      666.41     58.44 o 
  -8   2   4     1156.51     1132.67     28.77 o 
  -6   2   4      225.59      221.38     12.33 o 
  -4   2   4      941.63     1034.96     15.24 o 
  -2   2   4     1431.72     1425.18     24.78 o 
   0   2   4       66.54       80.74      3.65 o 
   2   2   4     1368.05     1392.15     19.06 o 
   4   2   4      908.17      875.80     18.72 o 
   6   2   4      244.52      216.92     22.08 o 
   8   2   4      519.97      522.20     23.50 o 
 -11   3   4      944.44      942.83     31.73 o 
  -9   3   4      818.74      801.46     25.25 o 
  -7   3   4     1163.79     1128.38     26.71 o 
  -5   3   4     4175.46     4297.74     65.70 o 
  -3   3   4      151.20      163.85      6.96 o 
  -1   3   4     8461.08     8962.85    136.41 o 
   1   3   4    10452.52    11287.34    113.57 o 
   3   3   4     1470.34     1410.98     20.58 o 
   5   3   4     2742.87     2670.46     47.94 o 
   7   3   4      505.70      487.01     21.25 o 
   9   3   4      122.73      129.63     16.57 o 
 -12   4   4      394.93      383.12     23.72 o 
 -10   4   4      204.39      231.43     16.97 o 
  -8   4   4        3.51        0.68      8.66 o 
  -6   4   4     1251.17     1326.47     44.20 o 
  -4   4   4     2491.96     2797.53     32.72 o 
  -2   4   4      464.88      465.87     13.57 o 
   0   4   4      217.06      252.64     10.27 o 
   2   4   4      854.33      960.22     32.57 o 
   4   4   4      708.53      713.83     34.08 o 
   6   4   4      622.59      590.15     31.90 o 
   8   4   4       45.41       24.83     20.59 o 
 -11   5   4      498.28      492.61     24.25 o 
  -9   5   4      779.56      729.21     35.45 o 
  -7   5   4     2405.80     2245.16     54.96 o 
  -5   5   4     1885.71     2084.11    120.98 o 
  -3   5   4     3280.17     3299.06     42.97 o 
  -1   5   4     6738.46     6910.25    107.32 o 
   1   5   4      816.44      856.82     13.02 o 
   3   5   4     1036.34      948.40     16.24 o 
   5   5   4     3494.48     3464.59     58.61 o 
   7   5   4      236.76      249.38     16.45 o 
 -10   6   4       86.52      133.22     43.64 o 
  -8   6   4      218.81      211.58     14.21 o 
  -6   6   4     3865.78     3846.90     61.76 o 
  -4   6   4     6398.00     6796.35     84.48 o 
  -2   6   4      914.55      865.53     19.31 o 
   0   6   4     7118.02     7947.45    123.00 o 
   2   6   4     4179.98     4364.12     61.77 o 
   4   6   4      344.20      318.04     12.03 o 
   6   6   4      631.89      626.35     36.78 o 
   8   6   4      290.77      345.56     20.70 o 
 -11   7   4      213.26      203.00     18.16 o 
  -9   7   4      679.97      626.11     23.12 o 
  -7   7   4     1715.60     1651.41     34.53 o 
  -5   7   4     6511.06     6534.41     95.47 o 
  -3   7   4     1521.45     1456.95     22.02 o 
  -1   7   4     9319.52     9555.18    145.17 o 
   3   7   4     8031.99     8100.96     98.27 o 
   5   7   4      739.68      761.06     21.94 o 
   7   7   4      245.58      269.38     17.29 o 
 -10   8   4      547.14      553.12     23.56 o 
  -8   8   4      788.50      722.84     31.97 o 
  -6   8   4     2250.38     2210.75     39.79 o 
  -4   8   4    10289.73    10385.07    125.77 o 
  -2   8   4     4758.39     5060.84     80.10 o 
   0   8   4     2172.82     2075.99     37.98 o 
   2   8   4     1687.81     1699.54     22.87 o 
   4   8   4     3583.70     3440.37     48.27 o 
   6   8   4      253.29      263.09     27.09 o 
   8   8   4      389.24      410.07     27.55 o 
 -11   9   4      113.69      125.03     27.68 o 
  -9   9   4     1418.80     1365.24     33.76 o 
  -7   9   4      339.93      298.92     15.20 o 
  -5   9   4     3065.65     3292.15     71.42 o 
  -3   9   4      165.19      127.01      8.09 o 
  -1   9   4     1002.06      973.33     22.28 o 
   1   9   4     2834.84     2803.52     38.86 o 
   3   9   4     1492.77     1499.09     24.67 o 
   5   9   4      862.77      852.58     23.60 o 
   7   9   4      306.93      322.73     18.85 o 
 -10  10   4      472.92      441.30     28.42 o 
  -8  10   4      267.59      254.25     15.54 o 
  -6  10   4     5705.73     5414.33     83.85 o 
  -4  10   4      813.42      896.24     21.00 o 
  -2  10   4     2631.37     2740.01     46.57 o 
   0  10   4     3886.71     4278.40     70.21 o 
   2  10   4     5111.16     4978.20     55.21 o 
   4  10   4     1099.31     1035.36     21.20 o 
   6  10   4      499.24      512.26     20.55 o 
   8  10   4      379.99      424.03     22.43 o 
 -11  11   4      157.79      182.41     17.36 o 
  -9  11   4      723.84      699.92     24.59 o 
  -7  11   4      195.72      184.87     20.36 o 
  -5  11   4     1465.88     1368.76     38.31 o 
  -3  11   4      583.17      586.24     15.67 o 
  -1  11   4     1434.55     1503.27     64.00 o 
   1  11   4     1652.27     1637.27     25.71 o 
   3  11   4     1722.89     1695.59     49.12 o 
   5  11   4      751.64      740.57     22.37 o 
   7  11   4      313.67      318.47     19.13 o 
 -10  12   4      221.04      214.07     16.52 o 
  -8  12   4     3073.31     3048.10    108.65 o 
  -6  12   4      600.24      633.20     24.91 o 
  -4  12   4      523.54      485.38     17.85 o 
  -2  12   4      610.21      667.05     16.34 o 
   0  12   4       73.28       93.25      7.07 o 
   2  12   4     1965.57     2102.93     44.33 o 
   4  12   4      585.98      553.98     15.73 o 
   6  12   4      355.30      344.29     18.28 o 
   8  12   4      165.60      187.23     17.05 o 
 -11  13   4      190.51      216.65     25.92 o 
  -9  13   4      553.35      536.52     22.30 o 
  -7  13   4     2679.07     2723.52     50.22 o 
  -5  13   4      228.36      200.46      9.39 o 
  -3  13   4     1438.26     1431.32     23.16 o 
  -1  13   4     4395.13     4661.09     60.12 o 
   1  13   4      530.08      468.50     12.30 o 
   3  13   4     4183.63     4128.68     70.01 o 
   5  13   4     1893.58     1837.87     42.51 o 
   7  13   4      124.84      125.23     14.12 o 
 -10  14   4      145.47      121.24     15.41 o 
  -8  14   4     1773.93     1875.93     39.92 o 
  -6  14   4     1188.25     1208.11     38.70 o 
  -4  14   4     1695.27     1948.22    121.47 o 
  -2  14   4     1512.98     1457.42     20.24 o 
   0  14   4      231.22      220.33     22.67 o 
   2  14   4     5794.51     5724.76     90.11 o 
   4  14   4     1713.31     1663.09     29.14 o 
   6  14   4      202.03      210.08     18.37 o 
   8  14   4      173.27      196.13     17.86 o 
 -11  15   4      147.39      151.98     17.48 o 
  -9  15   4      245.71      277.67     17.47 o 
  -7  15   4     1393.72     1434.13     46.83 o 
  -5  15   4     1332.22     1291.02     23.21 o 
  -3  15   4     1761.27     1866.26     24.68 o 
  -1  15   4     3147.52     3364.95     45.61 o 
   1  15   4      676.12      732.66     15.83 o 
   3  15   4     3969.65     3834.63     65.86 o 
   5  15   4      305.28      265.77     16.22 o 
   7  15   4      239.71      235.42     17.37 o 
 -10  16   4      631.56      725.42     28.03 o 
  -8  16   4     1120.90     1073.27     43.51 o 
  -6  16   4     1591.94     1541.91     46.70 o 
  -4  16   4     1954.66     1874.16     25.09 o 
  -2  16   4      891.02     1010.09     15.84 o 
   0  16   4     7164.73     7037.91     88.89 o 
   2  16   4     1684.10     1762.23     29.14 o 
   4  16   4      532.03      493.17     24.68 o 
   6  16   4      433.50      445.87     20.65 o 
   8  16   4      131.27      164.76     17.15 o 
 -11  17   4      249.91      232.92     29.07 o 
  -9  17   4      204.99      264.14     26.15 o 
  -7  17   4     1199.30     1312.07     45.37 o 
  -5  17   4     2649.77     2725.29     40.17 o 
  -3  17   4      578.71      552.05     11.27 o 
   1  17   4       19.06       19.50      6.02 o 
   3  17   4     1613.75     1566.12     34.39 o 
   5  17   4      225.81      214.25     21.27 o 
   7  17   4      390.92      412.22     21.69 o 
 -10  18   4      421.30      396.63     31.74 o 
  -8  18   4      355.12      400.79     27.71 o 
  -6  18   4     1111.02     1098.64     28.41 o 
  -4  18   4      788.71      845.62     14.86 o 
  -2  18   4      456.36      478.95     16.92 o 
   0  18   4      109.59      104.87      7.53 o 
   2  18   4     2518.11     2461.78     43.85 o 
   4  18   4      283.23      258.13     15.86 o 
   6  18   4     1108.10     1093.63     45.01 o 
  -9  19   4      866.31      944.62     44.03 o 
  -7  19   4      541.69      585.32     28.23 o 
  -5  19   4      935.71      892.25     19.63 o 
  -3  19   4       98.14      111.98      9.65 o 
  -1  19   4     1624.89     1595.36     22.27 o 
   1  19   4     2461.51     2431.40     45.74 o 
   3  19   4      895.85      894.94     20.50 o 
   5  19   4      298.54      347.72     27.90 o 
   7  19   4      591.28      597.74     37.79 o 
 -10  20   4      111.45      131.84     22.57 o 
  -8  20   4      767.11      706.17     23.83 o 
  -6  20   4      631.48      610.74     21.50 o 
  -4  20   4      198.02      202.94     14.35 o 
  -2  20   4       90.33       89.22      7.72 o 
   0  20   4      205.31      180.18      9.81 o 
   2  20   4      204.73      209.62     10.79 o 
   4  20   4      357.82      326.84     25.50 o 
   6  20   4      404.78      434.62     31.74 o 
  -9  21   4      198.37      168.85     22.63 o 
  -7  21   4      451.48      518.98     28.03 o 
  -5  21   4      107.71      133.79     19.35 o 
  -3  21   4     1007.23      922.37     58.81 o 
  -1  21   4       98.85       82.84      7.31 o 
   1  21   4      808.04      769.05     22.39 o 
   3  21   4      359.16      348.73     17.61 o 
   5  21   4       99.18      122.93     19.64 o 
   7  21   4      210.38      154.80     24.13 o 
 -10  22   4      199.01      212.76     26.47 o 
  -8  22   4      669.63      644.11     23.53 o 
  -6  22   4       24.68       30.74      9.31 o 
  -4  22   4      679.05      667.31     21.26 o 
  -2  22   4      406.66      446.34     13.97 o 
   0  22   4      609.42      681.46     16.81 o 
   2  22   4     1028.14     1041.03     36.82 o 
   4  22   4      415.22      430.76     20.74 o 
   6  22   4      311.62      304.99     28.75 o 
  -9  23   4      702.32      684.64     40.00 o 
  -7  23   4      237.90      252.86     23.38 o 
  -5  23   4      353.13      337.62     13.87 o 
  -3  23   4      785.13      854.76     52.98 o 
  -1  23   4     3140.08     3173.15     46.41 o 
   1  23   4     1521.56     1515.28     27.80 o 
   3  23   4      483.51      510.00     28.70 o 
   5  23   4     1233.00     1180.86     48.20 o 
   7  23   4       31.62       45.01     21.92 o 
  -8  24   4     1514.89     1585.96     38.59 o 
  -6  24   4      236.87      249.25     12.31 o 
  -4  24   4     2276.43     2398.10     54.29 o 
  -2  24   4      954.82      965.43     23.03 o 
   0  24   4     1326.95     1232.54     28.86 o 
   2  24   4      564.85      585.07     16.92 o 
   4  24   4      530.36      509.69     36.07 o 
   6  24   4      365.40      389.67     32.98 o 
  -9  25   4       64.37       46.38     18.99 o 
  -7  25   4      121.08      113.05     13.10 o 
  -5  25   4      716.68      692.83     22.85 o 
  -3  25   4      185.99      179.10     10.42 o 
  -1  25   4      381.24      380.98     13.48 o 
   1  25   4      210.88      226.62     21.77 o 
   3  25   4      476.57      471.76     21.57 o 
   5  25   4      274.53      294.51     26.67 o 
  -8  26   4       40.45       32.58     10.92 o 
  -6  26   4      102.07      114.22     10.00 o 
  -4  26   4      611.53      605.81     26.88 o 
  -2  26   4     1081.84      979.43     21.45 o 
   0  26   4      529.86      532.06     20.60 o 
   2  26   4      515.17      532.05     21.25 o 
   4  26   4      207.32      170.62     19.61 o 
   6  26   4      474.87      521.58     37.53 o 
  -9  27   4      142.80      159.21     17.68 o 
  -7  27   4       99.00       84.45     12.35 o 
  -5  27   4       99.98      103.60      9.75 o 
  -3  27   4      286.34      287.87     12.89 o 
  -1  27   4      310.77      287.01     16.85 o 
   1  27   4      378.93      382.99     18.70 o 
   3  27   4      903.05      895.68     33.50 o 
   5  27   4      450.94      414.58     32.39 o 
  -8  28   4       14.13        3.97     10.96 o 
  -6  28   4      341.29      342.32     27.06 o 
  -4  28   4       81.81       73.08     11.39 o 
  -2  28   4     2111.87     2048.20     44.11 o 
   0  28   4      654.38      598.70     22.41 o 
   2  28   4      367.59      353.21     19.60 o 
   4  28   4      221.47      193.87     17.50 o 
   6  28   4       76.29       82.99     22.44 o 
  -7  29   4      477.79      456.80     31.22 o 
  -5  29   4      122.89      106.87     12.93 o 
  -3  29   4      675.12      669.49     24.49 o 
  -1  29   4      439.96      439.46     20.21 o 
   1  29   4      104.08      109.81     12.95 o 
   3  29   4      235.26      218.70     33.69 o 
   5  29   4      186.43      189.71     18.75 o 
  -8  30   4       85.00       95.16     19.58 o 
  -6  30   4      237.08      245.02     24.26 o 
  -4  30   4      227.83      221.35     19.51 o 
  -2  30   4      658.43      658.65     23.80 o 
   0  30   4      209.74      199.77     15.29 o 
   2  30   4      147.56      142.62     27.19 o 
   4  30   4      281.50      281.76     19.68 o 
  -7  31   4      109.46       98.34     20.16 o 
  -5  31   4      905.27      883.73     28.57 o 
  -3  31   4     1029.34     1017.49     30.70 o 
  -1  31   4     1433.53     1437.82     37.18 o 
   1  31   4      395.37      387.88     43.35 o 
   3  31   4      490.33      479.03     24.12 o 
   5  31   4      260.56      291.43     23.16 o 
  -6  32   4      205.21      238.51     24.98 o 
  -4  32   4     1149.53     1115.09     36.26 o 
  -2  32   4      181.20      199.55     15.75 o 
   0  32   4      252.43      272.44     17.95 o 
   2  32   4      197.03      195.47     17.26 o 
   4  32   4      228.19      251.15     20.26 o 
  -7  33   4      132.78      165.92     23.61 o 
  -5  33   4      454.50      470.25     32.75 o 
  -3  33   4      976.69      995.94     31.04 o 
  -1  33   4      156.12      130.42     20.62 o 
   1  33   4      172.66      220.70     25.40 o 
   3  33   4      130.34      149.42     17.01 o 
  -6  34   4     1213.41     1231.98     50.80 o 
  -4  34   4      133.01      142.54     15.48 o 
  -2  34   4     1849.61     1804.55     44.06 o 
   0  34   4       88.62      103.58     29.79 o 
   2  34   4      570.94      615.92     26.19 o 
   4  34   4      215.20      226.23     26.86 o 
  -5  35   4      178.90      194.01     17.26 o 
  -3  35   4      218.99      238.44     18.05 o 
  -1  35   4      302.23      300.32     27.48 o 
   1  35   4      278.58      310.81     20.71 o 
   3  35   4      487.48      511.07     26.08 o 
  -6  36   4      195.74      257.24     27.64 o 
  -4  36   4      448.08      435.65     29.01 o 
  -2  36   4      269.23      272.05     18.99 o 
   0  36   4        6.05        8.98     11.52 o 
   2  36   4       64.88       59.83     15.96 o 
  -5  37   4      550.00      577.91     26.45 o 
  -3  37   4     1067.44     1059.99     34.47 o 
  -1  37   4      649.05      593.41     26.33 o 
   1  37   4      164.74      199.94     18.02 o 
  -4  38   4       35.88       61.69     20.26 o 
  -2  38   4      330.86      351.02     22.37 o 
   0  38   4       73.23       82.15     15.52 o 
  -3  39   4      139.59      150.80     17.76 o 
  -1  39   4      799.98      794.57     30.79 o 
  -2  40   4      461.89      441.41     24.83 o 
 -11   1   5      214.64      202.55     17.21 o 
  -9   1   5      354.69      354.49     17.73 o 
  -7   1   5       98.47      103.30      9.74 o 
  -5   1   5      218.53      232.08      8.87 o 
  -3   1   5     1063.13     1362.52     31.03 o 
  -1   1   5     4634.89     5083.65     63.15 o 
   1   1   5     1807.79     1796.84     27.92 o 
   3   1   5      926.67      912.23     21.59 o 
   5   1   5      350.28      364.53     16.81 o 
   7   1   5      482.99      527.99     22.65 o 
 -12   2   5      337.91      366.03     22.57 o 
 -10   2   5      674.73      648.46     24.95 o 
  -8   2   5     3076.74     2976.42     53.35 o 
  -6   2   5     1161.77     1220.44     55.90 o 
  -4   2   5     1763.96     1825.34     24.24 o 
  -2   2   5     1014.76      995.05     24.29 o 
   0   2   5      592.80      545.90      9.31 o 
   2   2   5      775.50      735.65     14.75 o 
   4   2   5     5705.20     5795.72    139.91 o 
   6   2   5      250.16      277.17     17.35 o 
   8   2   5      184.09      226.55     17.67 o 
 -11   3   5      484.82      477.41     46.93 o 
  -9   3   5     1111.06     1079.30     29.38 o 
  -7   3   5      536.98      555.73     25.43 o 
  -5   3   5     1131.74     1185.73     17.99 o 
  -3   3   5     3549.33     3798.36     51.55 o 
  -1   3   5    11086.15    11968.25    182.11 o 
   1   3   5      400.68      423.89      8.88 o 
   3   3   5     2192.40     2148.42     28.50 o 
   5   3   5      236.11      224.63     13.75 o 
   7   3   5      240.96      256.55     17.15 o 
 -12   4   5      334.92      351.75     23.94 o 
 -10   4   5      384.95      391.50     19.68 o 
  -8   4   5      712.77      704.71     22.42 o 
  -6   4   5      657.26      687.92     18.76 o 
  -4   4   5      975.46      938.65     14.37 o 
  -2   4   5      556.02      541.91     15.82 o 
   0   4   5    12318.80    13275.42    133.83 o 
   2   4   5      263.35      264.29      9.13 o 
   4   4   5     2661.20     2620.69     39.28 o 
   6   4   5      235.83      279.44     17.13 o 
   8   4   5      218.69      238.15     23.42 o 
 -11   5   5      467.55      482.88     23.06 o 
  -9   5   5      767.89      765.75     24.73 o 
  -7   5   5     2207.77     2103.47     40.38 o 
  -5   5   5      275.79      263.90      8.62 o 
  -3   5   5     7268.30     7946.21     96.73 o 
  -1   5   5      460.86      498.20     15.81 o 
   1   5   5     1931.66     1961.90     24.29 o 
   3   5   5     2420.80     2408.54     36.58 o 
   5   5   5      172.67      173.42     12.36 o 
   7   5   5      414.82      460.59     21.40 o 
 -12   6   5      358.05      375.71     22.78 o 
 -10   6   5      375.63      371.19     20.03 o 
  -8   6   5      580.52      600.54     20.57 o 
  -6   6   5      807.35      781.56     21.50 o 
  -4   6   5      679.01      670.05     13.88 o 
  -2   6   5      689.95      640.90     24.52 o 
   0   6   5      159.16      126.31      6.96 o 
   2   6   5     1531.01     1550.04     21.56 o 
   4   6   5      290.07      302.93     14.17 o 
   6   6   5      113.82      117.27     12.49 o 
   8   6   5      337.50      366.00     21.69 o 
 -11   7   5      319.82      298.91     19.89 o 
  -9   7   5      687.72      638.67     23.33 o 
  -7   7   5     1839.27     1689.93     35.20 o 
  -5   7   5      521.44      614.47     12.52 o 
  -3   7   5     2554.35     2592.67     46.31 o 
  -1   7   5     3576.22     3870.88     71.68 o 
   1   7   5     1949.33     1950.34     24.50 o 
   3   7   5     2043.29     1947.85     37.17 o 
   5   7   5      456.00      465.64     27.58 o 
   7   7   5      723.19      807.10     27.06 o 
 -10   8   5       49.40       57.59     12.78 o 
  -8   8   5      557.61      533.12     19.91 o 
  -6   8   5      676.95      702.33     14.38 o 
  -4   8   5     3064.54     3398.40     45.39 o 
  -2   8   5     4575.13     4907.39     80.07 o 
   0   8   5       53.09       79.00     10.59 o 
   2   8   5     1600.18     1677.37     27.11 o 
   4   8   5      195.07      186.47     10.47 o 
   6   8   5      137.16      175.63     32.46 o 
   8   8   5      106.44      132.95     22.96 o 
 -11   9   5      437.12      461.32     23.43 o 
  -9   9   5     1069.64     1009.49     28.44 o 
  -7   9   5     4397.10     4270.37     70.27 o 
  -5   9   5      734.62      683.69     15.40 o 
  -3   9   5      860.81     1048.62     23.87 o 
  -1   9   5     3124.75     3255.13     69.79 o 
   1   9   5     2769.82     2868.91     52.16 o 
   3   9   5      697.88      659.98     14.11 o 
   5   9   5      855.67      849.46     35.38 o 
   7   9   5      516.51      515.22     22.71 o 
 -10  10   5      955.33      950.02     29.25 o 
  -8  10   5     1466.62     1517.70     37.69 o 
  -6  10   5     1344.90     1325.51     29.41 o 
  -4  10   5      124.56      159.22     31.77 o 
  -2  10   5     6258.27     6487.61    103.09 o 
   0  10   5     6988.21     7709.61    123.97 o 
   2  10   5     1098.78     1034.37     16.91 o 
   4  10   5     1407.58     1379.04     25.81 o 
   6  10   5      184.54      195.26     14.64 o 
   8  10   5      134.36      165.34     24.72 o 
 -11  11   5      284.55      267.59     29.46 o 
  -9  11   5     1219.58     1221.52     31.92 o 
  -7  11   5     2225.73     2194.39     41.95 o 
  -5  11   5      856.21     1005.47     74.02 o 
  -3  11   5      296.57      267.27     14.70 o 
  -1  11   5     2509.39     2518.79     45.16 o 
   1  11   5     1121.88     1140.53     20.72 o 
   3  11   5     3361.97     3429.32     47.42 o 
   5  11   5      929.15      908.46     37.86 o 
   7  11   5        3.50        6.89     11.23 o 
 -10  12   5     1270.90     1418.71     51.35 o 
  -8  12   5     1846.93     1833.96     39.90 o 
  -6  12   5     2460.98     2386.07     80.69 o 
  -4  12   5     3086.48     2983.35     53.06 o 
  -2  12   5     3714.26     4019.10     66.53 o 
   0  12   5     2084.04     1825.31     35.88 o 
   2  12   5     1319.72     1275.35     23.84 o 
   4  12   5     1667.90     1577.03     43.75 o 
   6  12   5      379.33      369.95     19.25 o 
 -11  13   5      283.03      309.29     19.68 o 
  -9  13   5      554.65      564.11     23.05 o 
  -7  13   5     3335.07     3258.88     56.48 o 
  -5  13   5      528.64      568.74     18.17 o 
  -3  13   5      296.41      316.96     12.60 o 
  -1  13   5      316.87      324.92     24.91 o 
   1  13   5      707.62      717.84     16.37 o 
   3  13   5     1721.36     1666.83     40.36 o 
   5  13   5      764.09      801.72     35.77 o 
   7  13   5      248.26      267.01     17.86 o 
 -10  14   5      425.02      402.06     21.59 o 
  -8  14   5      701.88      779.67     62.93 o 
  -6  14   5     6344.68     6286.67    103.43 o 
  -4  14   5     1370.19     1333.05     51.71 o 
  -2  14   5     1610.65     1686.22     35.45 o 
   0  14   5      196.14      179.67     10.57 o 
   2  14   5     3351.52     3506.37     60.78 o 
   4  14   5      560.95      589.32     19.66 o 
   6  14   5      369.10      434.22     20.40 o 
 -11  15   5      165.89      153.65     16.80 o 
  -9  15   5      229.55      219.55     16.30 o 
  -7  15   5      516.80      497.70     15.99 o 
  -5  15   5     2936.32     3018.08     54.04 o 
  -3  15   5     2700.47     2787.46     49.12 o 
  -1  15   5      554.41      612.47     23.09 o 
   1  15   5      435.32      395.33     12.68 o 
   3  15   5      732.13      726.63     22.79 o 
   5  15   5      353.02      288.21     68.20 o 
   7  15   5      237.25      271.16     27.25 o 
 -10  16   5      113.62       88.60     14.17 o 
  -8  16   5      472.78      444.76     28.29 o 
  -6  16   5     1563.31     1658.10     35.60 o 
  -4  16   5      279.41      296.40     17.01 o 
  -2  16   5      888.65      935.56     38.38 o 
   0  16   5      436.82      381.30     13.96 o 
   2  16   5      182.64      198.66     14.21 o 
   4  16   5      828.32      803.17     25.64 o 
   6  16   5      132.37      127.85     16.23 o 
 -11  17   5      489.18      537.25     37.07 o 
  -9  17   5      119.14       98.02     18.67 o 
  -7  17   5     2267.37     2238.16     46.15 o 
  -5  17   5     2379.83     2354.28     44.37 o 
  -3  17   5     2680.26     2696.48     47.16 o 
  -1  17   5       17.13       37.79     10.50 o 
   1  17   5     1718.58     1718.72     28.50 o 
   3  17   5     1154.59     1111.22     33.43 o 
   5  17   5      534.11      487.43     31.16 o 
   7  17   5      107.21      160.98     24.39 o 
 -10  18   5      755.12      716.51     39.68 o 
  -8  18   5      722.31      747.02     36.36 o 
  -6  18   5      683.02      659.57     20.67 o 
  -4  18   5     2016.92     2000.73     38.00 o 
  -2  18   5     2505.71     2517.40     44.21 o 
   0  18   5      969.97      986.27     37.63 o 
   2  18   5     1775.51     1708.05     36.48 o 
   4  18   5      138.31      146.64     13.36 o 
   6  18   5      267.68      254.32     26.47 o 
  -9  19   5      502.93      540.77     32.78 o 
  -7  19   5     1540.42     1624.25     56.33 o 
  -5  19   5      650.63      614.86     25.43 o 
  -3  19   5     1054.17     1003.94     35.90 o 
  -1  19   5     2181.10     2136.91     32.90 o 
   1  19   5     3416.74     3329.16     85.86 o 
   3  19   5       59.00       66.56     10.51 o 
   5  19   5      165.15      154.61     21.92 o 
   7  19   5       89.33       98.08     23.61 o 
 -10  20   5     1037.89     1204.27     52.23 o 
  -8  20   5     1357.69     1389.12     36.81 o 
  -6  20   5      222.31      240.40     15.95 o 
  -4  20   5     1845.76     1814.20     38.24 o 
  -2  20   5      117.34      124.98     10.86 o 
   0  20   5     6404.40     6032.41    135.16 o 
   2  20   5       83.44       74.33     10.11 o 
   4  20   5     1107.91     1116.95     31.16 o 
   6  20   5      184.92      171.19     25.11 o 
  -9  21   5      316.77      328.04     21.07 o 
  -7  21   5      194.90      211.65     23.55 o 
  -5  21   5      429.78      430.68     18.25 o 
  -3  21   5     2102.28     2079.97     34.28 o 
  -1  21   5      661.80      726.53     33.11 o 
   3  21   5      762.61      731.40     24.40 o 
   5  21   5       63.62       75.25     20.03 o 
 -10  22   5       91.58      116.62     24.20 o 
  -8  22   5      345.76      373.89     20.73 o 
  -6  22   5     1490.81     1513.11     36.76 o 
  -4  22   5     1848.47     1811.99     31.87 o 
  -2  22   5     2439.81     2388.48     46.49 o 
   0  22   5      221.38      248.57     14.86 o 
   2  22   5      482.22      489.12     28.49 o 
   4  22   5       22.88       29.76     10.97 o 
   6  22   5      491.45      552.80     35.12 o 
  -9  23   5      551.04      609.50     30.41 o 
  -7  23   5      115.53      102.76     12.77 o 
  -5  23   5      335.99      357.37     47.22 o 
  -3  23   5     1067.35     1041.10     27.85 o 
  -1  23   5     1234.27     1245.25     33.98 o 
   1  23   5      472.73      510.67     19.87 o 
   3  23   5      376.23      326.65     25.24 o 
   5  23   5      404.69      444.50     33.11 o 
 -10  24   5        4.72       -1.41     16.85 o 
  -8  24   5       63.13       66.08     19.06 o 
  -6  24   5      186.00      201.39     20.68 o 
  -4  24   5      585.47      549.24     20.85 o 
  -2  24   5      652.99      663.34     17.76 o 
   0  24   5     1502.40     1418.64     47.87 o 
   2  24   5       46.72       43.56      8.76 o 
   4  24   5      526.82      523.79     34.34 o 
   6  24   5       47.64       46.90     19.45 o 
  -9  25   5       44.80       57.27     14.02 o 
  -7  25   5      769.75      783.88     27.13 o 
  -5  25   5      307.57      278.99     26.64 o 
  -3  25   5      356.86      336.57     14.09 o 
  -1  25   5      163.77      150.37     10.18 o 
   1  25   5     1127.55     1206.88     33.76 o 
   3  25   5      796.51      844.26     39.16 o 
   5  25   5      238.83      247.29     28.23 o 
  -8  26   5       50.41       37.08     11.80 o 
  -6  26   5     1463.41     1465.54     58.96 o 
  -4  26   5      341.19      320.23     15.08 o 
  -2  26   5     1325.56     1355.56     40.07 o 
   0  26   5      369.46      389.21     17.71 o 
   2  26   5     1411.86     1326.60     34.71 o 
   4  26   5      124.06      176.72     25.04 o 
  -9  27   5      204.10      222.68     19.19 o 
  -7  27   5      234.44      253.00     17.40 o 
  -5  27   5      730.16      775.52     34.51 o 
  -3  27   5      661.24      667.22     18.93 o 
  -1  27   5      319.40      315.64     18.96 o 
   1  27   5      169.18      144.46     20.29 o 
   3  27   5     1211.17     1156.59     46.44 o 
   5  27   5      165.98      182.84     26.47 o 
  -8  28   5      112.93      125.52     31.29 o 
  -6  28   5      446.25      462.27     21.52 o 
  -4  28   5     1229.09     1233.56     26.58 o 
  -2  28   5      189.85      179.78     14.46 o 
   0  28   5      219.62      181.21     21.07 o 
   2  28   5       31.40       32.72     11.84 o 
   4  28   5     1045.47     1015.19     47.16 o 
  -7  29   5      355.05      364.15     21.10 o 
  -5  29   5      494.81      521.24     22.61 o 
  -3  29   5     1186.45     1127.12     32.13 o 
  -1  29   5      105.67      112.34     13.49 o 
   1  29   5      103.00      114.22     20.10 o 
   3  29   5      143.25      146.65     16.16 o 
   5  29   5      530.38      528.47     38.18 o 
  -8  30   5       89.44       73.89     19.45 o 
  -6  30   5      992.29     1031.39     45.40 o 
  -4  30   5      332.86      334.87     19.32 o 
  -2  30   5      785.40      837.38     27.66 o 
   0  30   5       10.66       15.48     16.46 o 
   2  30   5      233.66      263.70     17.91 o 
   4  30   5      231.11      286.51     29.79 o 
  -7  31   5      129.08      172.23     23.42 o 
  -5  31   5      654.24      652.23     25.32 o 
  -3  31   5      511.02      526.52     22.70 o 
  -1  31   5      336.45      308.98     31.19 o 
   1  31   5      244.05      232.01     25.04 o 
   3  31   5      408.47      423.91     30.18 o 
  -6  32   5       65.08       64.46     17.76 o 
  -4  32   5      401.97      387.58     21.57 o 
  -2  32   5      367.55      323.32     19.82 o 
   0  32   5       81.00       93.34     19.77 o 
   2  32   5      209.97      197.64     19.25 o 
   4  32   5      152.81      140.23     26.28 o 
  -7  33   5      498.81      476.50     35.45 o 
  -5  33   5       27.88       33.65     12.28 o 
  -3  33   5     1506.72     1500.26     40.00 o 
  -1  33   5      130.18      138.13     15.19 o 
   1  33   5      516.30      510.78     34.60 o 
   3  33   5      153.43      162.82     17.98 o 
  -6  34   5      135.27      133.79     22.77 o 
  -4  34   5      181.60      199.14     17.08 o 
  -2  34   5      125.27      140.97     18.34 o 
   0  34   5      178.22      206.93     17.27 o 
   2  34   5      195.24      180.90     23.19 o 
  -5  35   5      671.46      707.57     28.01 o 
  -3  35   5      744.15      704.63    105.76 o 
  -1  35   5      379.27      341.22     21.18 o 
   1  35   5       82.26       71.35     21.07 o 
  -4  36   5     1426.05     1491.29     43.61 o 
  -2  36   5      256.45      234.06     20.39 o 
   0  36   5      225.87      214.11     18.12 o 
   2  36   5       86.69       95.36     16.87 o 
  -5  37   5      247.01      222.69     35.22 o 
  -3  37   5      547.24      541.01     25.98 o 
  -1  37   5       91.26       93.83     14.91 o 
   1  37   5      261.71      258.94     29.20 o 
  -4  38   5      305.98      303.98     22.93 o 
  -2  38   5      596.57      638.01     35.51 o 
   0  38   5      493.67      578.88     40.78 o 
 -12   0   6      307.17      247.36     28.29 o 
 -10   0   6      965.05      986.05     40.46 o 
  -8   0   6      829.26      733.55     31.61 o 
  -6   0   6     2238.80     2214.85     41.73 o 
  -4   0   6     5311.66     5218.32    145.76 o 
  -2   0   6     1909.71     2048.85     56.07 o 
   0   0   6      759.91      717.01     17.33 o 
   2   0   6     2571.70     2389.52     42.27 o 
   4   0   6      857.88      955.63     36.75 o 
   6   0   6     1447.54     1471.01     49.04 o 
 -11   1   6      155.20      146.70     15.49 o 
  -9   1   6      291.74      296.58     16.77 o 
  -7   1   6      217.29      230.74     18.39 o 
  -5   1   6      582.75      563.40     11.56 o 
  -3   1   6     1663.28     1774.58     21.43 o 
  -1   1   6     1300.47     1301.18     19.96 o 
   1   1   6      236.18      242.42      7.59 o 
   3   1   6      593.14      665.02     14.30 o 
   5   1   6      772.42      717.49     31.61 o 
 -12   2   6      228.11      249.11     19.89 o 
 -10   2   6      605.67      657.32     24.63 o 
  -8   2   6      255.14      270.57     26.77 o 
  -6   2   6      369.56      361.53     10.54 o 
  -4   2   6     1717.28     1913.73     24.10 o 
  -2   2   6     1556.37     1610.92     33.25 o 
   0   2   6      222.77      253.06     10.05 o 
   2   2   6     1249.89     1253.53     21.00 o 
   4   2   6      812.82      809.70     25.02 o 
   6   2   6       88.48       99.00     18.60 o 
 -11   3   6      523.20      530.02     23.85 o 
  -9   3   6      437.46      462.05     20.07 o 
  -7   3   6      117.51      102.49      7.33 o 
  -5   3   6     2194.58     2268.66     28.49 o 
  -3   3   6     1733.96     1791.58     26.29 o 
  -1   3   6      469.81      518.37     11.31 o 
   1   3   6      283.30      252.38      7.66 o 
   3   3   6      543.13      515.26     12.88 o 
   5   3   6      361.88      288.77     54.12 o 
 -12   4   6       79.99       71.92     21.01 o 
 -10   4   6      213.50      205.72     15.68 o 
  -8   4   6      573.40      578.44     20.23 o 
  -6   4   6      669.29      643.71     17.07 o 
  -4   4   6      864.16      928.66     21.98 o 
  -2   4   6     1228.89     1314.80     28.85 o 
   0   4   6     5604.24     6060.11     77.79 o 
   2   4   6      260.48      260.42      8.84 o 
   4   4   6      204.41      205.59      9.54 o 
   6   4   6       82.71       88.59     18.54 o 
 -11   5   6      506.43      541.49     24.12 o 
  -9   5   6      803.45      785.52     24.56 o 
  -7   5   6       94.22      100.63      9.47 o 
  -5   5   6      455.92      444.63     13.96 o 
  -3   5   6      704.75      711.82     19.75 o 
  -1   5   6     2853.08     2759.83     56.42 o 
   1   5   6     1013.74      985.14     17.86 o 
   3   5   6      458.61      463.71     57.76 o 
   5   5   6       93.17      102.94     11.55 o 
   7   5   6       61.01       36.03     17.63 o 
 -12   6   6      202.27      219.10     19.43 o 
 -10   6   6       52.92       66.54     12.76 o 
  -8   6   6      871.05      916.01     25.27 o 
  -6   6   6     2523.44     2554.76     52.35 o 
  -4   6   6      831.53     1011.34     18.09 o 
  -2   6   6     4326.39     4430.08     75.01 o 
   0   6   6      971.60      964.95     17.97 o 
   2   6   6     1246.57     1243.20     19.14 o 
   4   6   6      495.56      533.47     40.98 o 
   6   6   6     1212.33     1240.50     45.79 o 
 -11   7   6      239.29      257.18     18.23 o 
  -9   7   6      680.97      668.35     22.81 o 
  -7   7   6      537.86      509.57     13.27 o 
  -5   7   6     2758.66     2672.88     42.84 o 
  -3   7   6     1459.14     1337.01     29.24 o 
  -1   7   6     2057.93     1995.66     39.06 o 
   1   7   6      146.27      209.63     32.72 o 
   3   7   6      919.11      873.50     16.51 o 
   5   7   6     1135.62     1163.62     41.95 o 
   7   7   6      135.75      144.01     21.98 o 
 -12   8   6      250.63      263.64     19.97 o 
 -10   8   6      858.59      892.12     27.78 o 
  -8   8   6      502.33      516.08     14.51 o 
  -6   8   6     3155.52     3288.96     59.26 o 
  -4   8   6      326.73      384.58     53.76 o 
  -2   8   6     2249.02     2247.27     42.72 o 
   0   8   6     1086.81     1051.00     21.21 o 
   2   8   6     1189.38     1124.17     18.29 o 
   4   8   6      913.55      957.99     21.24 o 
   6   8   6      273.03      288.27     26.28 o 
 -11   9   6      562.19      579.18     35.48 o 
  -9   9   6      189.74      182.43     14.66 o 
  -7   9   6      510.31      508.61     13.40 o 
  -5   9   6      737.94      720.59     16.11 o 
  -3   9   6     1001.95      990.14     24.03 o 
  -1   9   6     2117.59     2225.78     42.99 o 
   1   9   6      796.57      803.64     19.14 o 
   3   9   6     3098.03     3110.93     46.17 o 
   5   9   6       51.39       81.89     18.02 o 
   7   9   6      234.88      268.50     27.19 o 
 -10  10   6      407.78      362.96     21.95 o 
  -8  10   6      331.21      349.71     12.73 o 
  -6  10   6     6253.94     6206.08     69.68 o 
  -4  10   6      143.30      136.34      9.80 o 
  -2  10   6     3985.14     3883.19     67.19 o 
   0  10   6       21.33       22.49      5.72 o 
   2  10   6     4125.72     4132.95    112.75 o 
   4  10   6      714.25      677.98     25.33 o 
   6  10   6      387.22      425.84     29.66 o 
 -11  11   6      453.39      456.08     23.75 o 
  -9  11   6      319.11      304.24     47.71 o 
  -7  11   6      373.79      374.36     12.25 o 
  -5  11   6      361.01      337.97     14.66 o 
  -3  11   6     1850.54     1870.01     37.12 o 
  -1  11   6     1097.21     1137.96     29.30 o 
   1  11   6     1952.37     2018.72     32.01 o 
   3  11   6      755.52      731.22     17.47 o 
   5  11   6      451.17      464.08     28.42 o 
   7  11   6      233.85      235.72     25.82 o 
 -10  12   6      162.10      199.31     16.16 o 
  -8  12   6       28.80       27.32      6.57 o 
  -6  12   6      139.20      159.77     11.57 o 
  -4  12   6      448.34      496.54     16.86 o 
  -2  12   6     2330.30     2407.33     45.11 o 
   0  12   6      438.81      444.98     20.78 o 
   2  12   6      494.78      456.91     14.83 o 
   4  12   6      555.47      545.80     21.50 o 
   6  12   6      273.80      301.08     27.45 o 
 -11  13   6      201.17      217.87     18.55 o 
  -9  13   6      457.16      454.20     17.47 o 
  -7  13   6      505.54      480.57     13.44 o 
  -5  13   6     1733.40     1671.03     35.63 o 
  -3  13   6      423.01      387.67     14.48 o 
  -1  13   6      775.04      711.78     20.45 o 
   1  13   6     1209.83     1237.37     29.84 o 
   3  13   6     2174.99     2196.17     44.48 o 
   5  13   6      460.19      462.33     29.66 o 
   7  13   6      367.44      413.67     32.78 o 
 -10  14   6       92.08       92.18     13.14 o 
  -8  14   6      494.02      500.47     14.67 o 
  -6  14   6      154.76      152.75     11.86 o 
  -4  14   6      785.02      791.59     33.76 o 
  -2  14   6     5820.34     5683.91     92.50 o 
   0  14   6      552.32      558.31     32.26 o 
   2  14   6      872.13      831.68     20.02 o 
   4  14   6      609.40      603.49     22.73 o 
   6  14   6      364.78      393.45     30.18 o 
 -11  15   6      159.17      169.01     17.22 o 
  -9  15   6     1575.79     1666.64     28.59 o 
  -7  15   6      321.97      307.88     13.68 o 
  -5  15   6     1602.88     1523.82     33.45 o 
  -3  15   6     1606.45     1641.12     36.59 o 
  -1  15   6      641.90      642.37     19.06 o 
   1  15   6     1590.51     1517.60     27.07 o 
   3  15   6      194.41      175.58     13.73 o 
   5  15   6      143.74      141.99     20.29 o 
 -10  16   6      980.30     1022.46     34.08 o 
  -8  16   6     1552.11     1635.50     31.86 o 
  -6  16   6      849.07      819.75     29.04 o 
  -4  16   6     3349.17     3180.76     56.64 o 
  -2  16   6     2075.25     2138.64     40.75 o 
   0  16   6     5085.77     5161.22     86.36 o 
   2  16   6      350.33      366.51     90.80 o 
   4  16   6     1569.63     1487.99     45.04 o 
   6  16   6      249.17      251.59     25.89 o 
 -11  17   6      314.87      335.23     30.57 o 
  -9  17   6     1471.28     1432.64     57.56 o 
  -7  17   6      303.77      297.41     17.00 o 
  -5  17   6     1709.26     1792.81     37.30 o 
  -3  17   6     1928.80     1897.13     45.20 o 
  -1  17   6     1210.57     1188.98     27.38 o 
   1  17   6      967.62      919.51     20.28 o 
   3  17   6     1432.63     1350.74     33.74 o 
   5  17   6      190.37      220.50     23.94 o 
 -10  18   6      418.76      428.59     23.75 o 
  -8  18   6      735.14      737.23     49.34 o 
  -6  18   6      871.37      881.40     37.59 o 
  -4  18   6      435.44      412.72     15.39 o 
  -2  18   6     2566.06     2584.18     70.41 o 
   0  18   6      315.16      318.95     14.50 o 
   2  18   6     3341.70     3300.57     71.12 o 
   4  18   6      616.54      586.80     23.48 o 
   6  18   6      292.58      423.89     32.65 o 
  -9  19   6      518.45      608.24     25.39 o 
  -7  19   6       77.35       57.24     16.85 o 
  -5  19   6      464.77      441.38     27.32 o 
  -3  19   6     1792.17     1912.07     55.35 o 
  -1  19   6     2592.60     2584.61     48.11 o 
   1  19   6     3109.97     3075.89     66.21 o 
   3  19   6      108.17      104.16     15.35 o 
   5  19   6      397.28      412.05     31.03 o 
 -10  20   6       65.57       79.82     15.81 o 
  -8  20   6      502.83      569.91     24.04 o 
  -6  20   6      271.65      270.19     24.91 o 
  -4  20   6     1188.43     1119.91     41.95 o 
  -2  20   6      140.57      233.05     19.64 o 
   0  20   6       39.90       38.73     10.34 o 
   2  20   6      447.90      491.41     20.32 o 
   4  20   6      142.35      130.77     14.57 o 
   6  20   6       21.75       32.07     19.84 o 
  -9  21   6      116.78      118.08     14.76 o 
  -7  21   6     1327.45     1275.56     49.37 o 
  -5  21   6     1972.10     2125.86     64.13 o 
  -3  21   6      485.13      466.68     26.28 o 
  -1  21   6     2014.78     2104.66     60.42 o 
   1  21   6     1992.26     1966.80     41.14 o 
   3  21   6      513.88      571.34     44.20 o 
   5  21   6      403.09      428.76     32.33 o 
 -10  22   6      232.92      270.84     21.07 o 
  -8  22   6      345.29      396.38     21.23 o 
  -6  22   6      240.87      269.15     23.74 o 
  -4  22   6     1117.09     1080.04     41.11 o 
  -2  22   6     1020.66      951.90     36.81 o 
   0  22   6      207.06      223.10     20.29 o 
   2  22   6      459.03      485.59     19.91 o 
   4  22   6       68.31       76.54     12.68 o 
  -9  23   6      289.95      307.03     20.65 o 
  -7  23   6      186.19      177.44     22.24 o 
  -5  23   6      264.66      230.90     21.92 o 
  -3  23   6      677.89      702.92     32.39 o 
  -1  23   6      495.53      467.92     26.28 o 
   1  23   6       34.76       31.04     14.57 o 
   3  23   6      253.17      231.76     16.81 o 
   5  23   6      170.39      176.33     25.30 o 
  -8  24   6     1562.44     1542.17     58.86 o 
  -6  24   6      914.14      917.50     41.17 o 
  -4  24   6     3510.67     3554.79     93.86 o 
   2  24   6      351.99      378.19     19.13 o 
   4  24   6      482.55      520.05     24.12 o 
  -9  25   6      464.37      494.05     25.22 o 
  -7  25   6      894.54      908.07     43.12 o 
  -5  25   6      959.38      973.43     40.46 o 
  -1  25   6      864.03      922.96     36.16 o 
   1  25   6      356.82      273.20     25.50 o 
   3  25   6      445.65      482.75     32.46 o 
   5  25   6      468.27      526.07     37.33 o 
  -8  26   6      272.71      239.10     27.32 o 
  -6  26   6      694.74      741.29     37.14 o 
  -4  26   6      871.99      792.16     35.58 o 
  -2  26   6      365.60      355.72     24.00 o 
   0  26   6      114.16      111.55     16.72 o 
   2  26   6     1543.16     1617.62     54.05 o 
   4  26   6      208.47      233.89     27.25 o 
  -9  27   6      458.48      450.02     43.84 o 
  -7  27   6      139.81      137.89     22.24 o 
  -5  27   6     1011.15     1006.48     41.95 o 
  -3  27   6     1394.09     1469.58     48.91 o 
  -1  27   6      113.79      107.19     15.42 o 
   1  27   6      258.30      262.64     24.07 o 
   3  27   6      431.55      473.19     33.56 o 
  -8  28   6      289.94      280.01     28.29 o 
  -6  28   6      368.44      388.63     29.46 o 
  -4  28   6      244.16      225.05     22.57 o 
  -2  28   6      304.97      304.73     26.60 o 
   2  28   6      208.21      192.92     22.18 o 
   4  28   6      192.49      216.14     27.64 o 
  -7  29   6      466.70      486.98     33.69 o 
  -1  29   6      183.57      185.70     24.33 o 
   1  29   6       14.85       32.52     16.91 o 
   3  29   6      420.85      404.63     31.35 o 
  -2  30   6      180.86      172.62     22.31 o 
   2  30   6      184.29      159.55     23.74 o 
  -5  31   6      504.68      497.25     32.85 o 
  -3  31   6      155.28      158.70     23.68 o 
  -1  31   6      283.30      301.08     28.75 o 
   1  31   6       44.91       23.09     18.28 o 
   3  31   6      602.73      591.63     37.07 o 
  -4  32   6      714.42      626.69     36.75 o 
  -2  32   6      226.14      260.89     26.08 o 
   0  32   6      343.56      346.94     31.22 o 
   2  32   6      254.74      305.90     28.03 o 
  -5  33   6      821.27      771.67     42.41 o 
  -3  33   6      582.74      557.61     36.68 o 
  -1  33   6      494.32      474.75     33.76 o 
   1  33   6       68.66       72.65     19.64 o 
  -4  34   6      640.88      643.80     38.25 o 
  -2  34   6      512.80      474.36     35.90 o 
   0  34   6      347.43      405.54     33.17 o 
   2  34   6      876.99      874.44     44.10 o 
  -5  35   6      366.99      392.40     33.82 o 
  -3  35   6       25.60       26.73     20.42 o 
  -1  35   6      122.20      112.52     24.52 o 
   1  35   6      160.20      202.15     27.06 o 
  -4  36   6       45.45       35.90     18.34 o 
  -2  36   6       77.76       84.10     24.07 o 
   0  36   6        5.51       24.13     19.84 o 
  -3  37   6      145.46      127.74     25.95 o 
  -1  37   6      224.57      284.04     31.74 o 
 -11   1   7      867.45      821.66     28.41 o 
  -9   1   7      307.33      298.83     12.39 o 
  -7   1   7      762.55      730.55     15.54 o 
  -5   1   7      143.02      151.65      6.85 o 
  -3   1   7      763.32      817.64     15.88 o 
  -1   1   7      155.14      147.52     14.96 o 
   1   1   7      624.25      609.71     27.61 o 
   3   1   7      152.59      202.61     38.02 o 
 -12   2   7      256.83      272.63     22.08 o 
 -10   2   7      250.76      266.29     12.49 o 
  -8   2   7      539.95      551.24     14.59 o 
  -6   2   7     1756.87     1657.52     23.85 o 
  -4   2   7      485.47      534.75     20.22 o 
  -2   2   7     1306.83     1246.61     20.31 o 
   0   2   7       17.37        1.99      5.36 o 
   2   2   7      344.00      340.25     12.86 o 
   4   2   7      232.97      218.98     16.65 o 
 -11   3   7      554.78      531.79     24.17 o 
  -9   3   7      165.52      176.83      9.93 o 
  -7   3   7      343.79      336.67     11.35 o 
  -5   3   7     1481.54     1387.84     20.11 o 
  -3   3   7     1515.37     1445.36     23.14 o 
  -1   3   7      288.17      278.65      8.93 o 
   1   3   7     2355.46     2431.44     36.59 o 
   3   3   7     2524.12     2564.22     88.62 o 
 -12   4   7      295.40      292.03     20.88 o 
 -10   4   7      484.00      444.55     22.28 o 
  -8   4   7      769.28      761.68     23.18 o 
  -6   4   7     1213.27     1145.19     19.01 o 
  -4   4   7     1135.96     1089.04     15.88 o 
  -2   4   7      449.84      419.16     16.14 o 
   0   4   7     5867.87     6064.91     76.90 o 
   2   4   7     1229.69     1212.29     34.46 o 
   4   4   7     4478.14     4398.09     83.84 o 
 -11   5   7      425.70      421.09     52.72 o 
  -9   5   7      415.31      411.76     14.17 o 
  -7   5   7      757.88      707.37     15.82 o 
  -5   5   7     1322.12     1266.33     19.86 o 
  -3   5   7     1161.20     1053.75     26.51 o 
  -1   5   7      980.47      965.55     26.87 o 
   1   5   7     1125.96     1175.92     22.12 o 
   3   5   7      266.63      319.48     30.49 o 
 -12   6   7      376.55      422.70     23.54 o 
 -10   6   7      200.22      210.15     11.59 o 
  -8   6   7      358.32      369.66     12.63 o 
  -6   6   7     1001.95      927.89     16.63 o 
  -4   6   7      838.96      844.02     23.34 o 
  -2   6   7     1727.90     1747.57     36.67 o 
   0   6   7       85.67       67.62      6.82 o 
   2   6   7     1508.37     1603.60     28.73 o 
   4   6   7      229.04      219.06     24.20 o 
 -11   7   7      371.48      382.88     16.13 o 
  -9   7   7      237.69      250.66     11.66 o 
  -7   7   7     1224.19     1184.81     20.36 o 
  -5   7   7     1178.37     1194.44     18.32 o 
  -3   7   7     6855.42     6934.94    112.05 o 
  -1   7   7      223.66      226.72      9.49 o 
   1   7   7      725.71      753.22     24.22 o 
   3   7   7       36.07       34.42      9.23 o 
 -10   8   7      112.01      117.64      9.95 o 
  -8   8   7      490.81      452.28     13.67 o 
  -6   8   7      169.77      163.03     10.18 o 
  -4   8   7      186.05      148.00     11.06 o 
  -2   8   7     1819.74     1886.35     39.06 o 
   0   8   7     1241.71     1376.50     77.85 o 
   2   8   7      511.83      493.78     15.34 o 
   4   8   7      120.46      116.12     12.77 o 
 -11   9   7      199.99      209.51     12.88 o 
  -9   9   7      400.22      426.82     14.32 o 
  -7   9   7     2317.27     2233.43     31.29 o 
  -5   9   7      534.81      539.13     18.83 o 
  -3   9   7     2077.01     2059.21     42.05 o 
  -1   9   7      598.29      650.74     45.66 o 
   1   9   7      709.75      703.32     17.13 o 
   3   9   7      276.04      244.98     13.06 o 
 -10  10   7       73.97       78.36      9.33 o 
  -8  10   7      280.61      256.56     11.12 o 
  -6  10   7     4497.11     4447.50     51.94 o 
  -4  10   7      337.09      302.63     18.37 o 
  -2  10   7     1225.92     1190.27     70.34 o 
   0  10   7      144.74      150.49      8.71 o 
   2  10   7      445.90      441.82     15.25 o 
   4  10   7      181.40      170.48     22.70 o 
 -11  11   7      124.47      137.75     11.19 o 
  -9  11   7      684.10      691.97     17.63 o 
  -7  11   7     2026.69     1989.37     28.96 o 
  -5  11   7      933.69      894.79     33.69 o 
  -3  11   7     1425.43     1551.55     71.84 o 
  -1  11   7     2430.24     2426.66     47.53 o 
   1  11   7      359.27      332.76     13.09 o 
   3  11   7     1450.80     1511.57     29.70 o 
 -10  12   7      391.12      411.63     15.38 o 
  -8  12   7      612.61      576.38     15.33 o 
  -6  12   7     1306.18     1256.15     56.72 o 
  -4  12   7     7326.77     7211.94    117.82 o 
  -2  12   7     1926.27     1839.73     38.15 o 
   0  12   7     3383.26     3330.06     47.73 o 
   2  12   7      350.44      340.24     16.04 o 
   4  12   7      513.42      508.05     21.84 o 
 -11  13   7      189.27      199.24     12.57 o 
  -9  13   7      250.97      266.20     12.40 o 
  -7  13   7     1187.72     1210.99     26.39 o 
  -5  13   7       98.96      104.80     10.26 o 
  -3  13   7     2817.86     2813.97     52.93 o 
  -1  13   7     1096.61     1105.34     46.80 o 
   1  13   7      383.48      396.41     17.82 o 
   3  13   7     1038.79      946.77     42.47 o 
   5  13   7       81.23      115.32     19.45 o 
 -10  14   7      188.55      182.05     11.49 o 
  -8  14   7     1611.14     1515.54     34.80 o 
  -6  14   7     2727.29     2875.65     71.77 o 
  -4  14   7      479.61      500.09     36.16 o 
  -2  14   7     2745.52     2837.52     72.46 o 
   0  14   7      360.87      320.88     12.24 o 
   2  14   7     1693.64     1787.97     41.45 o 
   4  14   7      413.17      444.53     26.11 o 
 -11  15   7      240.93      257.38     16.00 o 
  -9  15   7      433.67      420.63     17.55 o 
  -7  15   7      838.08      838.05     20.97 o 
  -5  15   7     2037.93     2029.84     41.88 o 
  -3  15   7     4414.94     4206.49    131.35 o 
  -1  15   7     1220.74     1200.50     29.34 o 
   1  15   7     1168.68     1121.99     43.19 o 
   3  15   7      205.65      201.57     15.08 o 
   5  15   7      236.31      268.82     26.15 o 
 -10  16   7      568.82      585.26     26.86 o 
  -8  16   7      278.39      265.47     13.60 o 
  -6  16   7      227.76      221.99     16.36 o 
  -4  16   7      203.54      205.97     12.49 o 
  -2  16   7      154.43      206.93     21.50 o 
   0  16   7      260.30      226.26     13.84 o 
   2  16   7      189.36      190.07     13.56 o 
   4  16   7      550.54      561.72     23.60 o 
 -11  17   7      292.64      296.89     21.71 o 
  -9  17   7      142.93      136.51     15.03 o 
  -7  17   7      781.50      728.61     38.31 o 
  -5  17   7      452.49      457.43     17.75 o 
  -3  17   7     2009.61     2022.82     40.72 o 
  -1  17   7      623.02      596.19     20.12 o 
   1  17   7      877.59      921.48     21.32 o 
   3  17   7     1292.13     1265.25     33.52 o 
   5  17   7      188.07      200.72     24.78 o 
 -10  18   7       53.22       39.51     12.88 o 
  -8  18   7      985.82      958.29     30.50 o 
  -6  18   7      151.91      166.97     20.10 o 
  -4  18   7       29.21       25.35      7.45 o 
  -2  18   7     2247.81     2176.60     43.01 o 
   0  18   7      747.44      769.34     18.72 o 
   2  18   7      548.48      566.66     67.84 o 
   4  18   7      131.88      134.73     14.83 o 
  -9  19   7      830.15      823.60     29.81 o 
  -7  19   7      284.88      271.16     26.93 o 
  -5  19   7      404.19      373.80     26.86 o 
  -3  19   7     1050.02     1143.85     42.15 o 
  -1  19   7     3539.97     3573.08     64.78 o 
   1  19   7      478.18      464.34     15.78 o 
   3  19   7      274.93      280.55     18.26 o 
   5  19   7      132.40      222.77     25.56 o 
 -10  20   7      400.31      459.22     25.59 o 
  -8  20   7      999.61     1020.48     38.34 o 
  -6  20   7      486.23      436.24     29.92 o 
  -4  20   7     2404.64     2342.65     69.73 o 
  -2  20   7       50.51       42.21     13.72 o 
   0  20   7     5173.42     5092.91     86.66 o 
   2  20   7      316.63      310.10     17.69 o 
   4  20   7     1338.99     1410.41     77.04 o 
  -9  21   7      390.87      389.58     36.65 o 
  -7  21   7      106.39      101.40     19.84 o 
  -5  21   7      290.30      326.45     25.37 o 
  -3  21   7      228.66      213.80     20.10 o 
  -1  21   7     1737.71     1653.91     54.38 o 
   1  21   7      351.30      407.63     28.78 o 
   3  21   7      676.06      651.44     25.38 o 
   5  21   7      117.27      136.98     24.07 o 
 -10  22   7      367.06      441.45     51.55 o 
  -8  22   7     1192.27     1160.89     51.64 o 
  -6  22   7      396.06      369.83     28.75 o 
  -4  22   7     3201.64     3111.92     86.12 o 
  -2  22   7      720.95      658.63     32.13 o 
   0  22   7      335.01      299.07     24.52 o 
   2  22   7      426.95      430.38     20.44 o 
   4  22   7      495.98      528.24     24.70 o 
  -9  23   7      439.54      467.93     24.76 o 
  -7  23   7      687.57      733.42     39.68 o 
  -5  23   7      344.43      327.36     26.41 o 
  -3  23   7      469.34      491.40     28.49 o 
  -1  23   7       58.69       43.45     13.72 o 
   1  23   7      330.54      324.46     29.30 o 
   3  23   7      139.31      141.36     15.50 o 
  -8  24   7      511.36      475.66     33.89 o 
  -6  24   7      166.68      149.60     21.01 o 
  -4  24   7       81.85       99.19     17.04 o 
  -2  24   7       83.45       79.09     15.87 o 
   0  24   7      367.76      357.22     27.32 o 
   2  24   7      130.15      119.49     19.12 o 
   4  24   7      177.72      166.86     17.02 o 
  -9  25   7      459.20      487.97     25.26 o 
  -7  25   7      234.70      254.12     25.63 o 
  -5  25   7      207.65      178.87     21.01 o 
  -3  25   7      661.14      665.78     33.50 o 
  -1  25   7      233.58      216.79     21.40 o 
   1  25   7      705.29      741.70     25.69 o 
   3  25   7      725.73      753.46     40.00 o 
  -8  26   7       89.97       67.12     20.49 o 
  -6  26   7      367.23      406.06     29.79 o 
  -4  26   7      290.43      299.78     25.11 o 
  -2  26   7     1167.13     1108.98     42.93 o 
   0  26   7     1224.81     1188.92     45.27 o 
   2  26   7       71.56       67.84     19.19 o 
   4  26   7      157.08      187.84     26.86 o 
  -9  27   7      525.07      591.22     40.91 o 
  -7  27   7      232.95      207.03     25.04 o 
  -5  27   7     1430.07     1486.36     53.66 o 
  -3  27   7      841.54      829.23     36.81 o 
   1  27   7      146.95      127.55     20.94 o 
   3  27   7      705.51      783.38     41.43 o 
  -8  28   7      478.79      563.14     38.51 o 
  -6  28   7      275.82      276.37     26.54 o 
  -4  28   7      681.27      746.82     35.97 o 
   2  28   7       65.46       68.62     20.29 o 
  -7  29   7      745.12      784.48     41.95 o 
  -5  29   7      476.99      424.41     29.72 o 
   1  29   7       36.28       53.60     17.24 o 
   3  29   7      159.99      189.73     26.15 o 
   2  30   7      696.78      746.69     40.39 o 
   1  31   7      352.41      412.05     32.52 o 
   1  33   7      328.41      349.35     32.00 o 
 -12   0   8      699.32      677.93     28.62 o 
 -10   0   8     1824.66     1712.51     41.79 o 
  -8   0   8     1584.88     1559.51     63.74 o 
  -6   0   8     2395.07     2315.57    114.41 o 
  -4   0   8     5574.20     5116.28    125.73 o 
  -2   0   8     2414.63     2304.54     65.89 o 
   0   0   8     2661.58     2625.78     75.78 o 
   2   0   8     1436.70     1329.41     50.67 o 
   4   0   8      903.87      892.65     45.60 o 
 -11   1   8      406.95      443.24     16.77 o 
  -9   1   8      219.11      236.84     15.72 o 
  -7   1   8      189.52      214.68      9.67 o 
  -5   1   8     3649.05     3604.21     43.07 o 
  -3   1   8      888.61      841.00     24.38 o 
  -1   1   8      579.99      674.76    131.45 o 
   1   1   8      234.47      222.92     15.15 o 
   3   1   8      572.82      600.12     24.56 o 
 -12   2   8      481.95      501.64     18.68 o 
 -10   2   8      473.47      484.55     22.34 o 
  -8   2   8      384.79      387.23     12.81 o 
  -6   2   8      313.86      286.80      9.89 o 
  -4   2   8     1478.37     1517.44     33.77 o 
  -2   2   8     1369.14     1323.12     31.91 o 
   0   2   8      891.34      991.17     28.15 o 
   2   2   8     1360.00     1361.24     36.03 o 
   4   2   8      383.99      332.99     20.72 o 
 -11   3   8      102.20       90.34     10.12 o 
  -9   3   8      539.77      519.84     20.45 o 
  -7   3   8     1687.38     1590.25     24.46 o 
  -5   3   8     1180.16     1153.15     41.47 o 
  -3   3   8     2347.41     2280.25     46.51 o 
  -1   3   8     1842.31     1842.10     40.80 o 
   1   3   8      630.90      602.49     23.34 o 
   3   3   8      599.38      576.22     24.12 o 
 -12   4   8      276.80      313.15     15.36 o 
 -10   4   8      118.23      115.40      9.90 o 
  -8   4   8      571.11      544.20     14.62 o 
  -6   4   8      312.59      309.39     10.40 o 
  -4   4   8      499.92      476.32     12.62 o 
  -2   4   8      347.24      336.41     24.81 o 
   0   4   8       70.67       80.77     11.15 o 
   2   4   8      437.51      444.95     21.38 o 
   4   4   8       91.75       93.57     17.95 o 
 -11   5   8      228.25      252.28     13.17 o 
  -9   5   8      857.31      893.66     19.60 o 
  -7   5   8     1267.92     1205.45     22.44 o 
  -5   5   8      592.30      584.87     15.03 o 
  -3   5   8     3150.70     3092.48     58.84 o 
  -1   5   8     1226.11     1222.49     31.43 o 
   1   5   8     1688.13     1683.31     39.94 o 
   3   5   8      418.38      378.85     20.73 o 
 -10   6   8      220.41      235.09     13.85 o 
  -8   6   8      389.03      363.84     14.98 o 
  -6   6   8     4441.11     4372.18     50.69 o 
  -4   6   8      361.05      339.63     16.20 o 
  -2   6   8     1226.27     1185.80     30.26 o 
   0   6   8     1781.86     1565.72     37.57 o 
   2   6   8      896.56      955.23     53.53 o 
   4   6   8      256.55      234.54     26.80 o 
 -11   7   8      389.74      402.14     16.23 o 
  -9   7   8     1201.99     1218.27     23.21 o 
  -7   7   8      297.34      296.31     12.52 o 
  -5   7   8     1708.25     1540.69     63.98 o 
  -3   7   8     2238.70     2146.37     44.64 o 
  -1   7   8      929.84      874.17     25.73 o 
   1   7   8      993.28      968.60     28.60 o 
   3   7   8      301.74      309.01     23.90 o 
 -10   8   8      444.58      454.21     20.56 o 
  -8   8   8      935.13      905.90     18.67 o 
  -6   8   8      808.89      806.35     28.59 o 
  -4   8   8     3447.92     3319.18     61.58 o 
  -2   8   8     1912.61     1908.51    139.81 o 
   0   8   8      349.56      353.23     18.06 o 
   2   8   8      541.71      528.97     22.90 o 
   4   8   8     1541.15     1535.66     60.03 o 
 -11   9   8      420.15      451.31     16.86 o 
  -9   9   8      558.20      591.07     16.48 o 
  -7   9   8      308.03      300.46     11.32 o 
  -5   9   8     2016.75     1954.91     42.41 o 
  -3   9   8      687.59      705.14     29.63 o 
  -1   9   8      589.90      579.82     14.99 o 
   1   9   8      818.40      891.05     27.63 o 
   3   9   8      808.97      796.33     28.19 o 
 -10  10   8      279.69      313.79     13.79 o 
  -8  10   8      245.60      274.72     11.78 o 
  -6  10   8     2000.44     2027.89     34.20 o 
  -4  10   8     1195.18     1148.53     29.37 o 
  -2  10   8     3806.28     3826.92     70.45 o 
   0  10   8       93.48      131.24     37.92 o 
   2  10   8     1147.23     1084.30     32.13 o 
   4  10   8      149.19      120.13     22.44 o 
 -11  11   8      106.24      101.93     10.80 o 
  -9  11   8      440.81      440.82     18.64 o 
  -7  11   8      124.69      130.49     11.86 o 
  -5  11   8     1674.75     1648.29     37.62 o 
  -3  11   8     3247.35     3233.58     76.46 o 
  -1  11   8      201.91      206.14     10.31 o 
   1  11   8      320.73      325.83     17.64 o 
   3  11   8      837.21      898.66     38.34 o 
 -10  12   8      222.14      220.15     12.22 o 
  -8  12   8      472.39      502.09     14.76 o 
  -6  12   8      882.78      899.81     27.90 o 
  -4  12   8      531.80      535.05     30.05 o 
  -2  12   8      525.82      461.24     18.65 o 
   0  12   8      338.05      327.64     13.39 o 
   2  12   8      298.66      267.84     40.07 o 
   4  12   8      205.88      227.91     26.80 o 
 -11  13   8      125.37      133.13     11.45 o 
  -9  13   8      265.65      271.44     12.64 o 
  -7  13   8      208.28      196.04     13.55 o 
  -5  13   8     2838.92     2808.52     55.09 o 
  -3  13   8     1476.47     1450.87     43.87 o 
  -1  13   8      358.94      341.48     16.71 o 
   1  13   8      618.32      594.26     20.37 o 
   3  13   8      155.55      158.57     21.46 o 
 -10  14   8      347.40      338.88     19.68 o 
  -8  14   8      386.88      425.75     17.53 o 
  -6  14   8      654.84      709.27     23.71 o 
  -4  14   8     1775.36     1741.19     38.40 o 
  -2  14   8     1152.54     1095.22     28.66 o 
   0  14   8      338.18      310.01     17.42 o 
   2  14   8      199.85      187.57     15.53 o 
   4  14   8      101.48      187.13     23.55 o 
 -11  15   8      103.16      141.70     27.94 o 
  -9  15   8      756.99      741.78     22.44 o 
  -7  15   8      203.33      235.47     22.85 o 
  -5  15   8     1557.77     1549.54     35.94 o 
  -3  15   8      959.58      885.53     26.34 o 
  -1  15   8     1630.20     1602.13     37.27 o 
   1  15   8      236.14      242.86     12.68 o 
   3  15   8      197.83      212.11     25.04 o 
 -10  16   8      471.05      490.12     24.31 o 
  -8  16   8      978.35      937.22     29.67 o 
  -6  16   8      441.04      406.84     32.23 o 
  -4  16   8      809.57      785.35     23.61 o 
  -2  16   8      222.14      195.59     13.75 o 
   0  16   8     1276.37     1391.61     26.70 o 
   2  16   8       41.61       41.75     15.74 o 
   4  16   8      945.74     1009.27     48.78 o 
  -9  17   8     1162.67     1125.34     34.58 o 
  -7  17   8       86.93       59.12     16.20 o 
  -5  17   8     1564.04     1546.79     35.81 o 
  -3  17   8      868.44      887.21     49.04 o 
  -1  17   8      808.58      788.80     24.77 o 
   1  17   8      361.35      344.08     14.46 o 
   3  17   8      500.44      474.94     33.95 o 
 -10  18   8      249.17      263.48     29.20 o 
  -8  18   8      288.51      294.51     29.04 o 
  -6  18   8      495.01      516.44     32.46 o 
  -4  18   8      219.87      234.09     22.24 o 
  -2  18   8     3100.04     3126.93     89.63 o 
   0  18   8      167.75      163.79     10.03 o 
   2  18   8     1525.11     1439.53     55.81 o 
   4  18   8      421.69      471.89     35.71 o 
  -9  19   8      597.23      610.11     26.75 o 
  -7  19   8      176.93      175.42     22.77 o 
  -5  19   8      404.99      348.31     27.51 o 
  -3  19   8       89.84       72.00     16.07 o 
  -1  19   8      349.47      369.89     17.73 o 
   1  19   8      628.85      788.77    129.34 o 
   3  19   8      351.06      406.39     31.94 o 
 -10  20   8      281.62      283.17     21.21 o 
  -8  20   8      165.22      205.32     16.52 o 
  -6  20   8      432.18      431.10     29.07 o 
  -4  20   8      225.78      220.24     21.79 o 
  -2  20   8      563.71      590.40     32.13 o 
   0  20   8       23.80       20.48     10.01 o 
   2  20   8      461.83      478.91     22.20 o 
   4  20   8       91.34      127.94     23.09 o 
  -9  21   8      313.30      350.75     22.63 o 
  -7  21   8      262.57      270.51     26.02 o 
  -5  21   8      142.35      129.31     18.15 o 
  -3  21   8      951.15      980.39     41.30 o 
  -1  21   8      307.80      318.58     26.08 o 
   1  21   8      689.46      690.46     24.82 o 
   3  21   8      678.13      694.07     40.00 o 
 -10  22   8       19.56       29.93     22.93 o 
  -8  22   8       38.03       35.90     18.86 o 
  -6  22   8      853.37      860.13     40.52 o 
  -4  22   8      547.25      555.53     32.52 o 
  -2  22   8      406.35      402.10     27.12 o 
   0  22   8      178.35      182.89     14.40 o 
   2  22   8      107.27      154.81     15.62 o 
  -9  23   8     1134.54     1204.72     57.60 o 
  -7  23   8       96.50      120.33     20.16 o 
  -5  23   8      507.78      548.70     33.17 o 
  -3  23   8      319.72      314.16     26.15 o 
  -1  23   8      553.26      543.89     32.20 o 
   1  23   8      379.28      324.20     19.34 o 
   3  23   8      361.55      432.60     33.76 o 
  -8  24   8      416.13      474.68     36.10 o 
  -6  24   8      718.69      729.46     38.18 o 
  -4  24   8      756.40      718.01     36.75 o 
  -2  24   8      463.28      501.61     30.83 o 
   0  24   8      163.37      181.79     15.03 o 
   2  24   8       89.57      135.01     15.43 o 
  -9  25   8      256.18      266.57     20.94 o 
  -7  25   8      488.56      517.09     35.45 o 
  -5  25   8      441.97      457.84     31.42 o 
  -3  25   8      794.29      887.77     39.74 o 
  -1  25   8      620.39      619.99     34.28 o 
   1  25   8      380.50      376.14     22.80 o 
  -8  26   8      229.68      218.67     27.06 o 
  -6  26   8      163.12      182.25     22.96 o 
  -4  26   8      135.18      154.87     20.55 o 
  -2  26   8     1396.16     1360.70     52.10 o 
   0  26   8       79.21       75.13     12.88 o 
   2  26   8      741.26      754.50     39.42 o 
  -7  27   8      163.27      115.19     21.53 o 
  -5  27   8      627.09      659.60     36.88 o 
  -3  27   8     1269.41     1282.65     49.82 o 
  -1  27   8      182.39      184.85     21.46 o 
   1  27   8      474.70      498.75     32.85 o 
  -8  28   8      153.61      149.92     25.37 o 
  -6  28   8      442.16      442.49     33.11 o 
  -4  28   8      341.34      331.13     27.51 o 
  -2  28   8      176.39      179.91     22.11 o 
   0  28   8       98.99      108.69     20.23 o 
   2  28   8      178.87      217.44     25.95 o 
  -7  29   8      288.72      310.26     30.83 o 
  -5  29   8      196.95      208.27     23.87 o 
   1  29   8      356.96      349.35     30.44 o 
   0  30   8      166.08      172.56     23.48 o 
   0  32   8      357.57      392.47     31.94 o 
 -11   1   9      953.07      997.83     23.54 o 
  -9   1   9      862.65      825.10     18.68 o 
  -7   1   9     1460.86     1331.37     48.10 o 
  -5   1   9      992.20      931.62     28.98 o 
  -3   1   9      718.21      679.65     23.18 o 
  -1   1   9      209.51      219.00     14.91 o 
   1   1   9      332.59      337.53     18.99 o 
   3   1   9      546.38      562.91     26.00 o 
 -10   2   9      401.72      401.90     15.10 o 
  -8   2   9     1667.46     1567.07     30.76 o 
  -6   2   9     1153.21     1130.02     31.34 o 
  -4   2   9     7118.39     6889.04    116.57 o 
  -2   2   9      352.25      314.70     16.95 o 
   0   2   9      529.61      501.70     22.15 o 
   2   2   9      715.40      717.31     39.71 o 
   4   2   9       66.73       92.19     16.26 o 
 -11   3   9      261.47      298.89     27.32 o 
  -9   3   9      328.84      326.51     15.40 o 
  -7   3   9      389.12      352.70     29.43 o 
  -5   3   9     2369.97     2288.21     48.92 o 
  -3   3   9      625.52      576.83     21.21 o 
  -1   3   9      476.01      504.01     22.41 o 
   1   3   9      530.28      549.84     24.03 o 
   3   3   9     1683.72     1657.44     44.84 o 
 -10   4   9      893.03      898.31     25.91 o 
  -8   4   9     2031.19     2000.33     36.14 o 
  -6   4   9      908.27      804.94     36.55 o 
  -4   4   9     1943.91     1804.47     44.81 o 
  -2   4   9     1140.29     1085.56     30.54 o 
   0   4   9     1194.76     1198.60     33.23 o 
   2   4   9      539.99      524.67     24.59 o 
   4   4   9     1262.16     1325.70     41.46 o 
 -11   5   9      385.69      392.59     16.03 o 
  -9   5   9      525.54      492.45     18.08 o 
  -7   5   9      579.09      569.90     17.09 o 
  -5   5   9     3548.74     3513.57     67.25 o 
  -3   5   9      843.73      760.61     24.51 o 
  -1   5   9     2087.89     1976.52     44.66 o 
   1   5   9       72.50       60.69     15.94 o 
   3   5   9      528.04      521.41     25.04 o 
 -10   6   9      581.22      570.36     20.38 o 
  -8   6   9      715.31      696.19     20.05 o 
  -6   6   9      391.05      346.94     17.65 o 
  -4   6   9      387.97      343.43     17.50 o 
  -2   6   9     1822.65     1847.14     41.59 o 
   0   6   9       51.19       60.96     10.97 o 
   2   6   9      485.73      481.03     47.12 o 
   4   6   9      123.77      140.43     25.11 o 
 -11   7   9      247.45      276.03     16.26 o 
  -9   7   9       51.52       66.50     10.05 o 
  -7   7   9     1612.19     1549.32     30.41 o 
  -5   7   9      931.44      902.10     27.29 o 
  -3   7   9     1249.67     1193.72     31.80 o 
  -1   7   9      997.81      910.40     28.23 o 
   1   7   9      520.58      503.79     22.54 o 
   3   7   9      481.93      515.76     24.54 o 
 -10   8   9      412.24      414.30     17.82 o 
  -8   8   9      266.77      250.73     13.34 o 
  -6   8   9       56.62       73.86     28.37 o 
  -4   8   9      255.34      248.08     15.15 o 
  -2   8   9      320.63      315.26     16.66 o 
   0   8   9      671.12      635.78     24.35 o 
   2   8   9      100.07      105.73     13.90 o 
   4   8   9       32.98       67.06     20.23 o 
 -11   9   9       69.27       79.84     12.14 o 
  -9   9   9      107.11      123.75     18.04 o 
  -7   9   9     1046.96     1089.90     24.05 o 
  -5   9   9     1110.55     1086.79     30.44 o 
  -3   9   9     2872.51     2817.95     56.72 o 
  -1   9   9     1084.15     1119.75     64.20 o 
   1   9   9      175.50      215.43     43.03 o 
   3   9   9      577.99      606.85     26.46 o 
 -10  10   9      147.52      168.87     13.19 o 
  -8  10   9     1084.44     1064.10     25.07 o 
  -6  10   9     1127.01     1136.38     23.76 o 
  -4  10   9     1918.22     1840.87     42.04 o 
  -2  10   9      264.14      244.92     15.83 o 
   0  10   9      144.10      124.84     13.72 o 
   2  10   9      750.52      712.08     27.95 o 
   4  10   9      111.44      147.84     25.50 o 
 -11  11   9      107.39      122.27     12.67 o 
  -9  11   9      230.09      235.06     17.37 o 
  -7  11   9      315.53      320.95     15.63 o 
  -5  11   9     1304.84     1277.23     33.30 o 
  -3  11   9      467.50      493.67     21.79 o 
  -1  11   9      371.92      382.68     18.85 o 
   1  11   9      296.03      262.54     17.75 o 
   3  11   9      547.15      596.22     27.15 o 
 -10  12   9      335.05      377.37     24.80 o 
  -8  12   9      490.14      490.78     19.46 o 
  -6  12   9      464.56      483.04     24.98 o 
  -4  12   9     1199.63     1071.24     29.84 o 
  -2  12   9      466.99      485.39     20.71 o 
   0  12   9      837.31      864.31     34.44 o 
   2  12   9      285.52      304.89     19.77 o 
   4  12   9      353.14      326.19     32.46 o 
 -11  13   9      517.05      528.07     47.48 o 
  -9  13   9      808.61      796.71     23.13 o 
  -7  13   9      147.11      148.64     10.72 o 
  -5  13   9     1656.71     1614.88     98.28 o 
  -3  13   9     1932.71     1886.09     42.19 o 
  -1  13   9      861.49      837.58     35.16 o 
   1  13   9     1034.57     1019.47     50.60 o 
   3  13   9      428.49      475.14     35.77 o 
 -10  14   9      181.51      219.70     18.70 o 
  -8  14   9      182.55      188.58     12.58 o 
  -6  14   9     1931.98     1923.37     43.79 o 
  -4  14   9      406.06      428.55     19.41 o 
  -2  14   9     1835.89     1806.79     41.44 o 
   0  14   9      151.53      138.54     18.73 o 
   2  14   9      321.94      307.78     19.72 o 
   4  14   9       63.82       55.61     19.90 o 
  -9  15   9      430.05      426.49     52.62 o 
  -7  15   9      680.41      697.18     19.91 o 
  -5  15   9      237.35      234.54     15.46 o 
  -3  15   9      254.31      237.38     17.04 o 
  -1  15   9      169.42      170.62     13.83 o 
   1  15   9      554.09      559.04     30.73 o 
   3  15   9      450.04      555.79     36.29 o 
 -10  16   9       30.42        1.82     18.86 o 
  -8  16   9      215.32      252.12     17.51 o 
  -6  16   9      330.71      342.57     18.32 o 
  -4  16   9      937.05      987.37     45.17 o 
  -2  16   9      137.29      129.23     23.12 o 
   0  16   9      114.77       98.80     12.86 o 
   2  16   9      193.07      195.09     17.24 o 
  -9  17   9      244.27      230.76     17.89 o 
  -7  17   9      705.16      701.16     39.94 o 
  -5  17   9      276.86      260.63     24.26 o 
  -3  17   9     1652.11     1656.94     38.63 o 
  -1  17   9      303.87      302.14     17.44 o 
   1  17   9      307.95      303.32     23.19 o 
   3  17   9      212.85      253.02     28.23 o 
 -10  18   9      227.04      231.57     24.62 o 
  -8  18   9      173.03      201.72     24.39 o 
  -6  18   9      128.35       84.10     17.76 o 
  -4  18   9      184.19      166.25     21.33 o 
  -2  18   9      847.47      822.86     26.65 o 
   0  18   9      115.13      115.77     13.25 o 
   2  18   9      618.15      582.13     37.72 o 
  -9  19   9      346.63      396.99     38.21 o 
  -7  19   9      485.80      460.50     33.63 o 
  -5  19   9      305.95      305.31     25.89 o 
  -3  19   9       94.22       77.86     16.59 o 
  -1  19   9      751.08      755.28     38.77 o 
   1  19   9       83.06      109.35     14.67 o 
   3  19   9       28.76       32.85     19.58 o 
 -10  20   9      367.65      427.57     37.07 o 
  -8  20   9      853.88      887.34     30.40 o 
  -6  20   9      218.21      195.78     22.83 o 
  -4  20   9      998.89     1019.74     45.01 o 
  -2  20   9      433.05      400.60     28.55 o 
   0  20   9      991.48      960.68     44.88 o 
   2  20   9       68.94       79.16     20.68 o 
  -9  21   9      338.04      366.89     38.25 o 
  -7  21   9      569.29      571.86     35.58 o 
  -5  21   9       53.02       41.04     17.37 o 
  -3  21   9      616.39      603.40     33.89 o 
  -1  21   9      630.13      570.95     33.50 o 
   1  21   9      546.37      567.43     36.16 o 
   3  21   9      176.52      206.97     27.12 o 
  -8  22   9      549.67      584.54     39.55 o 
  -6  22   9       99.91      105.76     20.42 o 
  -4  22   9       21.26       14.37     13.98 o 
  -2  22   9      457.65      496.47     31.29 o 
   0  22   9      553.48      627.79     36.62 o 
   2  22   9      191.78      252.24     27.32 o 
  -9  23   9      402.35      476.73     25.56 o 
  -7  23   9      249.51      249.05     27.71 o 
  -5  23   9     1112.07     1028.20     45.47 o 
  -3  23   9      354.26      320.34     28.03 o 
  -1  23   9      344.06      436.96     29.85 o 
   1  23   9      263.12      284.24     27.84 o 
  -8  24   9      458.30      507.53     38.05 o 
  -6  24   9       49.99       39.61     18.15 o 
  -4  24   9      566.72      648.67     36.23 o 
  -2  24   9      165.85      166.84     22.05 o 
   0  24   9       28.96       21.14     16.46 o 
   2  24   9       90.11       76.49     20.68 o 
  -7  25   9      699.28      698.24     41.50 o 
  -5  25   9      411.32      509.42     33.82 o 
  -3  25   9      494.25      468.50     31.94 o 
  -1  25   9      332.68      350.26     29.59 o 
   1  25   9      400.38      367.62     31.68 o 
  -8  26   9       62.75       67.64     21.20 o 
  -6  26   9      339.72      312.53     29.98 o 
  -4  26   9      163.48      145.37     21.98 o 
  -2  26   9       50.45       63.35     17.56 o 
   0  26   9      179.64      195.00     24.00 o 
  -7  27   9      194.99      227.13     26.93 o 
  -5  27   9      509.88      482.75     34.08 o 
  -3  27   9      459.38      431.82     31.29 o 
  -1  27   9      658.61      689.07     38.44 o 
  -6  28   9      346.59      323.20     31.22 o 
  -4  28   9     1116.93     1092.66     48.39 o 
  -2  28   9      112.71      118.38     20.75 o 
  -7  29   9      420.95      410.88     35.06 o 
  -5  29   9      195.06      193.24     24.52 o 
 -10   0  10     1100.61     1058.05     51.45 o 
  -8   0  10      630.55      688.54     38.96 o 
  -6   0  10     1354.65     1259.56     48.98 o 
  -4   0  10      523.93      501.09     29.46 o 
  -2   0  10     1167.58     1148.85     46.12 o 
   0   0  10      347.90      354.42     28.29 o 
   2   0  10      375.86      403.72     32.07 o 
 -11   1  10       96.88       98.76     16.45 o 
  -9   1  10      949.59      887.71     31.40 o 
  -7   1  10      370.33      360.03     19.55 o 
  -5   1  10      318.86      288.71     24.39 o 
  -3   1  10      217.62      227.47     19.61 o 
  -1   1  10      313.24      319.88     18.47 o 
   1   1  10      688.50      667.62     27.73 o 
   3   1  10      595.12      582.36     28.07 o 
 -10   2  10      546.13      586.58     27.03 o 
  -8   2  10      854.36      828.63     30.08 o 
  -6   2  10      184.77      208.23     15.52 o 
  -4   2  10      894.45      826.17     26.84 o 
  -2   2  10     1264.02     1277.17     34.71 o 
   0   2  10       95.50       69.71     12.02 o 
   2   2  10      959.59      969.52     33.71 o 
 -11   3  10      263.27      287.21     25.56 o 
  -9   3  10      364.25      365.01     22.48 o 
  -7   3  10      931.94      922.66     29.98 o 
  -5   3  10      317.10      283.06     28.68 o 
  -3   3  10     2597.05     2490.36     53.23 o 
  -1   3  10      489.37      512.17     22.57 o 
   1   3  10      320.99      369.08     40.23 o 
   3   3  10      629.47      647.46     28.76 o 
 -10   4  10      136.28      159.96     16.85 o 
  -8   4  10      403.45      368.38     21.86 o 
  -6   4  10      572.05      531.63     22.60 o 
  -4   4  10      141.01      148.97     14.47 o 
  -2   4  10      394.50      382.61     33.66 o 
   0   4  10      231.26      219.58     16.76 o 
   2   4  10       36.31       37.44     12.67 o 
 -11   5  10       74.53       61.90     15.61 o 
  -9   5  10      292.25      268.31     19.66 o 
  -7   5  10      519.90      548.15     55.03 o 
  -5   5  10      108.25      122.30     12.48 o 
  -3   5  10      377.87      380.66     19.36 o 
  -1   5  10      127.28      113.69     21.92 o 
   1   5  10      919.52      907.43     31.09 o 
   3   5  10      160.67      171.14     35.16 o 
 -10   6  10      248.69      259.92     19.98 o 
  -8   6  10      762.78      721.46     28.01 o 
  -6   6  10      648.68      641.54     24.47 o 
  -4   6  10      385.44      380.84     18.72 o 
  -2   6  10      949.09      929.16     29.34 o 
   0   6  10       88.28       81.74     15.12 o 
   2   6  10     1234.19     1245.89     41.46 o 
 -11   7  10       23.45        5.44     13.61 o 
  -9   7  10      971.88      941.39     32.59 o 
  -7   7  10      173.10      164.54     30.70 o 
  -5   7  10      612.98      624.01     24.08 o 
  -3   7  10       34.22       34.66     10.99 o 
  -1   7  10      653.87      647.29     25.52 o 
   1   7  10      248.25      230.49     25.72 o 
   3   7  10      842.14      888.22     33.57 o 
 -10   8  10      955.44      927.49     33.71 o 
  -8   8  10      608.43      584.77     25.19 o 
  -6   8  10      442.20      432.79     20.58 o 
  -4   8  10      927.40      861.43     27.30 o 
  -2   8  10      587.85      537.83     22.51 o 
   0   8  10      561.26      540.44     24.38 o 
   2   8  10      602.33      661.63     28.18 o 
 -11   9  10      126.12      133.62     18.08 o 
  -9   9  10      658.27      668.18     28.30 o 
  -7   9  10      252.52      222.18     16.52 o 
  -5   9  10      641.73      605.06     23.50 o 
  -3   9  10      303.15      262.86     16.99 o 
  -1   9  10      276.73      310.31     42.54 o 
   1   9  10       12.55        5.50     10.64 o 
   3   9  10      296.36      305.98     21.85 o 
 -10  10  10      209.64      192.77     31.42 o 
  -8  10  10       99.96      118.85     14.74 o 
  -6  10  10      448.89      424.76     20.93 o 
  -4  10  10      532.08      527.43     21.86 o 
  -2  10  10     1059.45     1039.75     52.16 o 
   0  10  10      165.59      148.73     15.00 o 
   2  10  10      224.38      226.64     19.20 o 
  -9  11  10      104.24       86.82     14.50 o 
  -7  11  10      317.23      322.75     24.16 o 
  -5  11  10      642.25      620.38     23.68 o 
  -3  11  10     1393.46     1345.56     35.74 o 
  -1  11  10      333.66      298.74     18.16 o 
   1  11  10      550.95      510.68     24.98 o 
   3  11  10       66.09       57.94     15.52 o 
 -10  12  10       65.17       67.81     14.90 o 
  -8  12  10      288.99      246.91     18.10 o 
  -6  12  10      227.75      246.66     17.18 o 
  -4  12  10      783.15      878.02    103.22 o 
  -2  12  10      438.01      408.62     20.32 o 
   0  12  10      126.81      120.83     14.21 o 
   2  12  10       75.76       75.52     14.64 o 
  -9  13  10      323.10      342.21     21.87 o 
  -7  13  10      500.01      453.04     40.88 o 
  -5  13  10     1052.36     1031.51     30.80 o 
  -3  13  10      811.68      783.15     37.76 o 
  -1  13  10     1226.06     1236.30     34.92 o 
   1  13  10      389.44      377.39     32.75 o 
   3  13  10      127.77      138.87     25.95 o 
 -10  14  10      290.16      319.62     32.20 o 
  -8  14  10      186.13      164.07     15.41 o 
  -6  14  10      140.55      159.32     28.42 o 
  -4  14  10      817.93      771.11     26.94 o 
  -2  14  10      125.40      110.81     13.34 o 
   0  14  10       21.97       16.15     11.09 o 
   2  14  10      518.64      524.47     25.69 o 
  -9  15  10      109.65      101.27     22.11 o 
  -7  15  10      379.56      410.01     22.57 o 
  -5  15  10      607.87      562.37     24.46 o 
  -3  15  10      343.85      356.19     19.37 o 
  -1  15  10      654.13      629.65     25.24 o 
   1  15  10       14.61       22.13     11.79 o 
 -10  16  10      328.00      381.33     23.46 o 
  -8  16  10      753.50      819.41     45.20 o 
  -6  16  10      532.29      491.66     32.65 o 
  -4  16  10     1129.82     1086.75     59.06 o 
  -2  16  10       52.34       52.43     11.36 o 
   0  16  10      506.01      484.20     23.06 o 
   2  16  10      183.04      155.74     36.29 o 
  -9  17  10      131.71      158.44     26.34 o 
  -7  17  10      337.14      299.52     28.16 o 
  -5  17  10      295.92      288.40     28.03 o 
  -3  17  10     1135.12     1094.65     32.07 o 
  -1  17  10      306.65      279.27     29.01 o 
   1  17  10      104.66      129.72     15.32 o 
  -8  18  10      313.68      312.34     30.18 o 
  -6  18  10      880.17      912.81     45.14 o 
  -4  18  10      602.70      569.45     34.08 o 
  -2  18  10     1229.95     1151.13     49.89 o 
   0  18  10       27.28       19.86     10.92 o 
   2  18  10      506.92      520.60     37.01 o 
  -9  19  10      519.90      545.96     27.29 o 
  -7  19  10      642.74      696.42     40.33 o 
  -5  19  10      126.00      150.05     21.33 o 
  -3  19  10      403.11      364.89     30.05 o 
  -1  19  10      104.82       96.65     19.32 o 
   1  19  10      541.97      566.91     37.14 o 
  -8  20  10       62.54       56.33     18.80 o 
  -6  20  10      276.98      271.03     28.10 o 
  -4  20  10       84.24       79.03     19.38 o 
  -2  20  10      336.90      321.83     29.07 o 
   0  20  10      300.07      285.21     28.75 o 
  -9  21  10      846.30      886.03     46.41 o 
  -7  21  10      630.85      671.05     41.24 o 
  -5  21  10       76.23       71.48     18.15 o 
  -3  21  10      879.15      889.53     42.93 o 
  -1  21  10      669.87      716.19     40.85 o 
   1  21  10      154.62      143.61     24.85 o 
  -8  22  10      171.52      171.87     16.77 o 
  -6  22  10      230.78      262.06     27.58 o 
  -4  22  10      121.47      126.18     21.72 o 
  -2  22  10      109.51      159.16     23.09 o 
   0  22  10      210.54      198.58     25.63 o 
  -7  23  10      133.16      146.74     24.52 o 
  -5  23  10      518.89      579.79     37.20 o 
  -3  23  10       84.22       86.44     18.60 o 
  -1  23  10      286.69      284.76     28.42 o 
   1  23  10       75.70      106.02     22.96 o 
  -8  24  10      355.13      452.50     35.58 o 
  -6  24  10      620.74      642.10     39.74 o 
  -4  24  10      347.59      331.98     28.75 o 
  -2  24  10      127.48      161.05     23.61 o 
   0  24  10      810.12      877.36     45.92 o 
  -7  25  10      138.70      102.83     23.61 o 
  -5  25  10      244.78      278.77     26.73 o 
  -3  25  10      913.49      896.29     45.14 o 
  -1  25  10      274.63      250.03     27.90 o 
  -6  26  10      472.82      521.32     36.88 o 
  -4  26  10      275.64      289.90     28.23 o 
  -2  26  10      672.83      706.24     40.59 o 
  -5  27  10      106.97      130.93     22.70 o 
  -3  27  10      696.94      740.84     41.95 o 
  -1  27  10       90.69       66.54     20.16 o 
  -6  28  10       91.87      139.91     24.13 o 
  -4  28  10      237.93      289.83     29.01 o 
  -2  28  10      181.99      229.28     27.71 o 
  -5  29  10      451.48      452.05     35.06 o 
 -11   1  11      247.58      289.15     22.83 o 
  -9   1  11      254.15      282.61     19.86 o 
  -7   1  11     1277.85     1249.10     36.98 o 
  -5   1  11      469.21      423.49     29.66 o 
  -3   1  11      816.58      808.65     75.22 o 
  -1   1  11      626.65      624.75     26.68 o 
   1   1  11      996.29      939.38     33.64 o 
 -10   2  11      184.19      187.50     18.78 o 
  -8   2  11      683.15      626.98     26.58 o 
  -6   2  11      282.89      270.79     18.24 o 
  -4   2  11      152.50      160.86     15.25 o 
  -2   2  11      613.71      604.08     25.13 o 
   0   2  11      363.49      375.18     22.32 o 
   2   2  11      464.58      494.46     27.41 o 
 -11   3  11      142.45      157.57     18.52 o 
  -9   3  11      271.16      275.59     19.74 o 
  -7   3  11      318.49      294.73     18.90 o 
  -5   3  11      393.96      348.93     19.27 o 
  -3   3  11      636.81      641.41     27.16 o 
  -1   3  11      399.02      393.07     21.79 o 
   1   3  11      122.83       91.59     14.67 o 
 -10   4  11      497.65      487.22     26.58 o 
  -8   4  11      567.10      627.81     26.56 o 
  -6   4  11      348.38      366.69     20.89 o 
  -4   4  11     4451.61     4371.65     83.40 o 
  -2   4  11      787.24      734.76     28.91 o 
   0   4  11     1009.85      974.91     33.50 o 
   2   4  11      450.11      508.47     26.87 o 
  -9   5  11      474.22      496.67     25.85 o 
  -7   5  11      157.58      186.04     16.32 o 
  -5   5  11      153.15      152.35     14.32 o 
  -3   5  11      341.81      353.73     20.02 o 
  -1   5  11     1077.10     1054.94     41.82 o 
   1   5  11       31.58       36.68     23.97 o 
 -10   6  11      396.32      430.29     24.81 o 
  -8   6  11      615.10      577.93     25.84 o 
  -6   6  11      147.66      136.29     14.42 o 
  -4   6  11      351.83      319.99     19.22 o 
  -2   6  11      458.35      501.85     49.21 o 
   0   6  11       11.00       18.40     18.47 o 
   2   6  11      715.03      774.18     31.99 o 
  -9   7  11       86.17       89.20     14.83 o 
  -7   7  11      309.15      321.41     19.47 o 
  -5   7  11      679.04      577.19     34.60 o 
  -3   7  11      401.49      361.17     28.98 o 
  -1   7  11      384.76      381.38     21.95 o 
   1   7  11      304.33      322.80     21.52 o 
 -10   8  11       18.99        2.14     22.50 o 
  -8   8  11       86.21       93.02     14.14 o 
  -6   8  11      152.82      155.54     14.82 o 
  -4   8  11      149.63      122.51     13.67 o 
  -2   8  11       71.42       60.58     12.00 o 
   0   8  11      327.18      254.07     28.55 o 
   2   8  11       55.04       60.48     22.34 o 
  -9   9  11      271.27      262.00     19.87 o 
  -7   9  11      485.30      457.65     23.25 o 
  -5   9  11       26.34       23.35      9.74 o 
  -3   9  11      770.04      772.74     31.16 o 
  -1   9  11       12.97        3.00     10.05 o 
   1   9  11      409.45      410.98     24.58 o 
 -10  10  11      100.88      135.32     17.13 o 
  -8  10  11      107.43       86.07     14.29 o 
  -6  10  11      148.89      149.27     14.60 o 
  -4  10  11      108.54      109.82     13.72 o 
  -2  10  11      701.19      672.71     36.00 o 
   0  10  11      128.75      101.22     14.79 o 
   2  10  11      304.63      316.74     22.88 o 
  -9  11  11      226.87      202.05     18.12 o 
  -7  11  11      420.89      386.53     21.36 o 
  -5  11  11      367.37      346.64     19.75 o 
  -3  11  11      621.66      655.45     26.02 o 
  -1  11  11      703.55      639.73     27.00 o 
   1  11  11      221.75      242.63     19.67 o 
 -10  12  11      542.25      570.77     34.57 o 
  -8  12  11      364.78      392.03     22.71 o 
  -6  12  11      526.58      522.10     28.81 o 
  -4  12  11      350.22      340.62     20.24 o 
  -2  12  11      479.07      505.45     35.29 o 
   0  12  11      530.64      518.78     30.44 o 
  -9  13  11       70.10       57.22     13.56 o 
  -7  13  11       93.70      121.50     16.62 o 
  -5  13  11      673.33      777.37    114.57 o 
  -3  13  11      196.44      175.71     17.17 o 
  -1  13  11      466.15      471.47     23.58 o 
   1  13  11      198.68      216.78     19.68 o 
  -8  14  11      427.42      491.20     37.01 o 
  -6  14  11      330.55      338.74     25.92 o 
  -4  14  11      450.31      408.27     22.02 o 
  -2  14  11      484.18      503.05     23.57 o 
   0  14  11      216.81      260.16     18.95 o 
  -9  15  11      117.40      103.42     22.37 o 
  -7  15  11      288.98      292.89     29.14 o 
  -5  15  11      178.71      166.54     15.46 o 
  -3  15  11      194.78      211.61     16.83 o 
  -1  15  11       22.20       47.74     20.88 o 
   1  15  11      158.43      204.77     18.72 o 
  -8  16  11      195.96      223.29     27.84 o 
  -6  16  11      181.99      164.36     23.03 o 
  -4  16  11      343.90      389.94     21.57 o 
  -2  16  11      298.16      289.39     19.70 o 
   0  16  11        3.34       -3.04     11.78 o 
  -9  17  11       39.37       20.94     20.36 o 
  -7  17  11      487.23      453.35     35.77 o 
  -5  17  11      278.79      274.16     27.25 o 
  -3  17  11      819.15      854.66     45.07 o 
  -1  17  11       98.89      101.71     15.24 o 
   1  17  11      297.51      287.77     21.46 o 
  -8  18  11      381.58      403.46     35.84 o 
  -6  18  11      347.46      351.04     32.65 o 
  -4  18  11       90.36       68.88     19.97 o 
  -2  18  11      466.87      484.31     34.60 o 
   0  18  11       62.23       63.48     21.33 o 
  -7  19  11      334.24      326.52     30.96 o 
  -5  19  11      597.81      617.97     38.90 o 
  -3  19  11      239.26      224.14     26.86 o 
  -1  19  11      524.13      552.41     38.70 o 
  -8  20  11      667.88      707.54     43.58 o 
  -6  20  11      257.34      292.82     28.94 o 
  -4  20  11      921.06      958.34     46.38 o 
  -2  20  11       98.50      118.31     23.29 o 
   0  20  11      934.05      996.98     51.19 o 
  -7  21  11      373.69      431.10     34.47 o 
  -5  21  11      352.48      343.23     30.38 o 
  -3  21  11      803.21      851.22     45.92 o 
  -1  21  11      161.03      155.00     23.74 o 
  -6  22  11      398.26      470.98     34.60 o 
  -4  22  11      646.26      619.86     38.83 o 
  -2  22  11      111.88       90.28     20.42 o 
  -7  23  11       46.68        2.80     18.99 o 
  -5  23  11      121.58      139.19     23.55 o 
  -3  23  11      309.72      289.18     29.85 o 
  -1  23  11       79.27       93.47     23.16 o 
  -6  24  11       27.77       35.19     20.10 o 
  -4  24  11      145.15      122.61     21.59 o 
  -2  24  11      158.47      156.17     24.98 o 
  -5  25  11      356.98      383.88     34.34 o 
  -3  25  11       42.07       12.81     18.21 o 
  -4  26  11      147.59      177.83     26.21 o 
 -10   0  12      419.19      451.01     38.05 o 
  -8   0  12     1175.00     1183.46     52.81 o 
  -6   0  12     1633.94     1534.62     59.64 o 
  -4   0  12      669.94      752.74     40.65 o 
  -2   0  12      512.64      521.51     36.81 o 
   0   0  12      917.96     1026.44     50.54 o 
  -9   1  12      471.77      479.05     25.09 o 
  -7   1  12      320.59      325.42     21.04 o 
  -5   1  12      187.54      182.95     16.62 o 
  -3   1  12      650.93      626.53     26.55 o 
  -1   1  12     1116.57     1103.17     36.22 o 
   1   1  12      111.82      129.83     20.98 o 
 -10   2  12      297.09      283.68     22.29 o 
  -8   2  12      747.70      684.55     28.21 o 
  -6   2  12       85.16      111.81     23.61 o 
  -4   2  12      431.62      403.48     23.09 o 
  -2   2  12     1004.10      978.42     33.76 o 
   0   2  12      395.22      420.44     24.96 o 
  -9   3  12      428.77      463.12     25.77 o 
  -7   3  12      302.67      304.97     20.50 o 
  -5   3  12     1084.03      990.86     33.31 o 
  -3   3  12     1718.32     1750.56     71.09 o 
  -1   3  12      163.68      150.78     16.37 o 
   1   3  12      272.21      277.03     21.94 o 
 -10   4  12      246.61      300.64     22.85 o 
  -8   4  12       37.46       42.27     13.60 o 
  -6   4  12       73.83       76.66     13.88 o 
  -4   4  12       91.62       86.56     13.23 o 
  -2   4  12       46.15       43.85     16.49 o 
   0   4  12      124.44      193.31     18.69 o 
  -9   5  12      507.34      577.96     30.18 o 
  -7   5  12      565.72      586.57     26.24 o 
  -5   5  12      275.75      242.01     18.44 o 
  -3   5  12      416.71      417.74     32.78 o 
  -1   5  12       24.42       45.95     12.90 o 
   1   5  12      326.76      376.38     44.49 o 
 -10   6  12      500.17      539.60     34.41 o 
  -8   6  12      518.95      512.45     26.02 o 
  -6   6  12     1015.81     1076.74     33.99 o 
  -4   6  12      287.54      288.47     19.84 o 
  -2   6  12     1117.72     1117.42     35.48 o 
   0   6  12      155.26      134.87     17.74 o 
  -9   7  12      373.29      400.95     24.63 o 
  -7   7  12      829.91      861.23     31.19 o 
  -5   7  12       77.12       43.20     12.36 o 
  -3   7  12      288.98      329.66     21.66 o 
  -1   7  12      316.40      324.72     21.90 o 
  -8   8  12      242.99      245.65     19.17 o 
  -6   8  12      245.78      257.75     29.85 o 
  -4   8  12     1426.69     1417.59     79.25 o 
  -2   8  12      897.53      967.95     33.67 o 
   0   8  12      399.87      418.07     36.65 o 
  -9   9  12      537.01      537.61     26.64 o 
  -7   9  12      316.52      307.82     30.08 o 
  -5   9  12      574.41      537.12     24.65 o 
  -3   9  12      623.08      560.78     34.18 o 
  -1   9  12      455.27      475.75     25.13 o 
  -8  10  12      547.09      565.80     26.62 o 
  -6  10  12      268.16      276.63     19.49 o 
  -4  10  12      141.16      136.42     15.20 o 
  -2  10  12      192.06      183.76     17.19 o 
   0  10  12       56.00       83.59     15.15 o 
  -9  11  12       73.65       70.16     14.39 o 
  -7  11  12        4.05       -6.00     10.26 o 
  -5  11  12      516.74      489.58     24.48 o 
  -3  11  12      539.59      575.63     25.82 o 
  -1  11  12      303.01      320.47     21.61 o 
  -8  12  12      153.52      146.37     21.01 o 
  -6  12  12      209.61      186.31     17.19 o 
  -4  12  12      142.00      143.75     15.65 o 
  -2  12  12       52.34       38.14     13.40 o 
   0  12  12       27.04       47.59     14.85 o 
  -9  13  12       49.91       61.86     20.94 o 
  -7  13  12      366.19      395.19     22.50 o 
  -5  13  12       96.04      105.52     14.49 o 
  -3  13  12      460.16      506.93     25.11 o 
  -1  13  12      181.83      225.90     25.20 o 
  -8  14  12      194.30      215.62     28.81 o 
  -6  14  12      391.97      431.06     23.21 o 
  -4  14  12      142.46      125.34     17.11 o 
  -2  14  12      452.97      471.52     24.55 o 
  -7  15  12      142.31      143.48     23.61 o 
  -5  15  12      278.23      315.85     30.64 o 
  -3  15  12      472.99      537.94     25.36 o 
  -1  15  12      222.59      251.91     20.48 o 
  -8  16  12       92.51      183.36     27.45 o 
  -6  16  12      186.11      179.19     25.95 o 
  -4  16  12      829.53      762.56     44.55 o 
  -2  16  12      299.23      306.68     31.55 o 
  -7  17  12      154.52      118.96     22.90 o 
  -5  17  12      189.19      208.07     27.19 o 
  -3  17  12      288.24      269.21     28.42 o 
  -1  17  12      210.97      190.19     26.60 o 
  -6  18  12      344.42      383.82     34.80 o 
  -4  18  12      613.14      609.45     40.78 o 
  -2  18  12      410.18      471.24     37.79 o 
  -7  19  12       85.73       83.45     23.42 o 
  -5  19  12       87.21       68.62     20.03 o 
  -3  19  12       16.26       29.46     17.89 o 
  -6  20  12       30.95       29.66     18.21 o 
  -4  20  12       77.50       75.78     20.62 o 
  -5  21  12      143.36      157.27     26.41 o 
  -3  21  12      274.93      276.56     30.77 o 
  -9   1  13      128.30      130.79     18.16 o 
  -7   1  13      283.02      274.23     20.32 o 
  -5   1  13      196.11      183.51     17.98 o 
  -3   1  13      570.14      553.08     27.06 o 
  -1   1  13      125.35      128.96     18.26 o 
  -8   2  13      313.90      363.55     41.73 o 
  -6   2  13      164.43      149.67     16.67 o 
  -4   2  13      111.55      118.83     15.45 o 
  -2   2  13      393.24      418.67     25.56 o 
  -9   3  13      125.78      149.57     17.88 o 
  -7   3  13      153.65      186.36     17.77 o 
  -5   3  13      234.30      221.81     18.46 o 
  -3   3  13      427.72      416.83     24.28 o 
  -1   3  13      349.64      352.30     24.22 o 
  -8   4  13      158.82      154.94     17.29 o 
  -6   4  13      250.40      271.47     19.98 o 
  -4   4  13      942.47      932.06     33.27 o 
  -2   4  13      645.11      711.57     31.04 o 
  -7   5  13       97.40       85.46     15.28 o 
  -5   5  13      573.57      623.85     28.30 o 
  -3   5  13      119.99      118.24     15.68 o 
  -1   5  13      283.54      338.90     23.84 o 
  -8   6  13      471.75      457.20     25.36 o 
  -6   6  13      207.97      172.09     19.58 o 
  -4   6  13      120.59      132.05     16.99 o 
  -2   6  13      719.48      777.68     31.51 o 
  -7   7  13      172.29      173.06     17.58 o 
  -5   7  13      251.32      280.00     19.96 o 
  -3   7  13      853.62      925.75     34.27 o 
  -8   8  13       91.96      108.45     16.79 o 
  -6   8  13      177.45      168.75     17.11 o 
  -4   8  13       28.90       16.81     11.95 o 
  -2   8  13       45.03       68.14     14.97 o 
  -7   9  13      264.88      261.86     20.55 o 
  -5   9  13      248.45      256.05     20.52 o 
  -3   9  13      193.27      169.94     28.85 o 
  -8  10  13      149.67      172.21     18.76 o 
  -6  10  13      464.97      492.64     44.07 o 
  -4  10  13      159.55      201.43     18.22 o 
  -2  10  13      357.39      362.57     23.64 o 
  -7  11  13      149.00      145.95     16.60 o 
  -5  11  13      537.71      534.81     26.17 o 
  -3  11  13       76.63       95.47     16.30 o 
  -6  12  13      584.97      613.30     45.66 o 
  -4  12  13      199.25      189.50     18.22 o 
  -7  13  13      248.91      211.19     28.36 o 
  -5  13  13      481.98      448.98     24.96 o 
  -3  13  13      101.50       83.70     16.03 o 
  -6  14  13      383.20      374.26     35.32 o 
  -4  14  13       81.20       76.00     15.34 o 
  -5  15  13      104.28       99.39     22.77 o 
  -6   0  14       56.49       59.51     20.62 o 
  -5   1  14      411.46      402.09     24.92 o 
  -6   2  14       98.55      111.17     22.86 o 
  -5   3  14      121.49      120.47     17.51 o 
                                                 
